# Supplementary material for: DNA Methylation and Gene Expression Changes in Monozygotic Twins Discordant for Psoriasis: Identification of Epigenetically Dysregulated Genes
Source: PLoS Genet. 2012 Jan 19;8(1):e1002454. doi: 10.1371/journal.pgen.1002454 (PMC3262011; doi:10.1371/journal.pgen.1002454)
Supplement: Table S3 — Genes known to be associated with psoriasis. This table consists of genes identified in GWAS and listed in the OMIM (Online Mendelian Inheritance in Man) database as associated with psoriasis. Only genes which are included on the DNA methylation and gene expression BeadChips are listed. We used this list when performing the Fisher's exact test to search for overrepresentation of genes known to be associated with psoriasis among the top 50 genes ranked according to the significance of the correlated differences in DNA methylation and gene expression between unaffected and affected co-twins. (XLS) [file pgen.1002454.s005.xls]

## Sheet: Sheet1
Table S3. Genes known to be associated with psoriasis.
This table consists of genes identified in GWAS and listed in the OMIM
database as associated with psoriasis. Only genes which are included on the DNA methylation and
gene expression BeadChips are listed. We used this list when performing the Fisher’s exact
test to search for overrepresentation of genes known to be associated with psoriasis among
the top 50 of the genes ranked according to the significance of the correlated differences in
DNA methylation and gene expression between unaffected and affected co-twins.
Gene	Source	Reference/MIM ID
ADAM17	OMIM	603639
ALOX5AP	OMIM	603700
APOBEC3A	OMIM	607109
APOBEC3B	OMIM	607110
CAMP	OMIM	600474
CCHCR1	OMIM	605310
CCL20	OMIM	601960
CCL26	OMIM	604697
CCL27	OMIM	604833
CCR6	OMIM	601835
CDKAL1	OMIM	611259
CDSN	OMIM	602593
CKB	OMIM	123280
CKMT1B	OMIM	123290
CRH	OMIM	122560
CSMD1	GWAS	[10]
CSTA	OMIM	184600
CTLA4	OMIM	123890
CX3CR1	OMIM	601470
DEFB4	GWAS	[4]
FABP5	OMIM	605168
GJB2	GWAS	[10]
HCP5	OMIM	604679
HLA-C	OMIM	142840
IFIH1	GWAS	[9]
IL10	OMIM	124092
IL12B	OMIM	161561
IL13	OMIM	147683
IL21	OMIM	605384
IL22	OMIM	605330
IL23A	GWAS	[8]
IL23R	GWAS	[8]
IL28RA	OMIM	607404
IL4	OMIM	147780
IRF2	OMIM	147576
ITGAL	OMIM	153370
ITGB1	OMIM	135630
ITGB2	OMIM	600065
JUNB	OMIM	165161
LCE3C	GWAS	[6]
LCE3D	GWAS	[6]
LOR	OMIM	152445
LTA	OMIM	153440
LYNX1	OMIM	606110
NFKBIA	GWAS	[9]
NTS	OMIM	162650
PGLYRP3	OMIM	608197
PI3	OMIM	182257
PTHLH	OMIM	164870
PTPN22	OMIM	600716
PTTG1	GWAS	[10]
RARRES1	OMIM	605090
RARRES3	OMIM	605092
RDHE2	OMIM	608989
REL	GWAS	[9]
S100A7	OMIM	600353
S100A8	OMIM	123885
S100A9	OMIM	123886
SELPLG	OMIM	600738
SERPINB8	GWAS	[10]
SGPP2	OMIM	612827
SIGLEC5	OMIM	604200
SLC12A8	OMIM	611316
SLC6A8	OMIM	300036
SLC9A3R1	OMIM	604990
SOCS3	OMIM	604176
STAT3	OMIM	102582
TGFB1	OMIM	190180
TMC6	OMIM	605828
TMC8	OMIM	605829
TNF	OMIM	191160
TNFAIP3	GWAS	[8]
TNFRSF8	OMIM	153243
TNFSF11	OMIM	602642
TNFSF8	OMIM	603878
TNIP1	GWAS	[8]
TNXB	OMIM	600985
TYK2	GWAS	[9]
VDR	OMIM	601769
