# Supplementary material for: DNA Methylation and Gene Expression Changes in Monozygotic Twins Discordant for Psoriasis: Identification of Epigenetically Dysregulated Genes
Source: PLoS Genet. 2012 Jan 19;8(1):e1002454. doi: 10.1371/journal.pgen.1002454 (PMC3262011; doi:10.1371/journal.pgen.1002454)
Supplement: Table S4 — Results from the combined analysis of differences in DNA methylation and gene expression. List of the 11,933 genes and correlation coefficients (ρ) from a combined analysis of MZ co-twin differences in DNA methylation and gene expression in CD4+ and CD8+ cells. (XLSX) [file pgen.1002454.s006.xlsx]

## Sheet: Sheet1
Table S4. Results from the combined analysis of differences in DNA methylation and gene expression.
List of the 11,933 genes and correlation coefficients (ρ) from a combined
analysis of MZ co-twin differences in DNA methylation and gene expression in CD4+ and
CD8+ cells.
Column1	Column2	Column3	Column4	Column5	Column6
CD4+			CD8+
SYMBOL	ρ	P-value	SYMBOL	ρ	P-value
LDHC	-0.94	1.39588e-08	LDHC	-0.91	4.93326e-06
IL13	-0.88	4.1357e-06	TYRO3	-0.86	7e-05
TNFSF11	0.87	4.45975e-06	KLRD1	-0.86	7e-05
MGC3207	-0.86	1e-05	C5	0.86	8e-05
CSF2	-0.83	3e-05	ALKBH7	-0.85	0.00011
GIMAP5	-0.82	6e-05	DNAH5	-0.85	0.00014
GIMAP1	-0.82	7e-05	YAF2	-0.84	0.0002
PTHLH	0.8	0.00013	NOPE	-0.83	0.00021
DRD1	-0.78	0.00019	BNIP1	0.83	0.00022
NPL	0.78	0.00024	OPTC	0.81	0.00039
EDARADD	-0.77	0.00027	KIFC2	0.81	0.00044
TCP11L1	0.77	0.00029	MANBAL	0.81	0.00047
LIME1	-0.76	0.00037	GNAS	-0.8	0.00065
TNFRSF9	-0.76	0.00038	EPB41L4B	-0.79	0.0007
GSTT1	-0.76	0.00042	BRI3	0.79	0.00077
PHEX	-0.75	0.00047	ITGBL1	-0.79	0.00077
CCL1	-0.75	0.00054	ZNF471	-0.78	0.00089
FLI1	0.74	0.0006	MGC3207	-0.78	0.001
SHKBP1	-0.74	0.00067	GSTT1	-0.78	0.00106
ARHGAP25	-0.74	0.00068	IL26	-0.78	0.00109
ZNF622	-0.74	0.00073	WDR20	-0.77	0.00113
CTSH	-0.74	0.00073	COLEC10	-0.77	0.0012
ANP32E	0.74	0.00076	CD3G	-0.77	0.00129
CLSTN3	0.73	0.00078	IL1R1	0.77	0.00138
LILRB1	0.73	0.00087	GZMH	-0.76	0.00143
SCN4A	-0.73	0.00088	TWIST1	-0.76	0.00163
OSBPL7	-0.73	0.00088	RBMS3	-0.76	0.00165
DDX43	-0.73	0.00091	ARID1B	0.76	0.00167
BCL9	-0.72	0.001	SPESP1	-0.76	0.00175
JAK3	0.72	0.00101	HIST1H2AI	0.76	0.00176
NVL	-0.72	0.00105	BAG1	-0.76	0.00179
SFRS5	-0.72	0.00106	SLC24A3	-0.75	0.00185
SLAMF7	-0.72	0.00108	COLEC11	0.75	0.0019
LOC202459	0.72	0.00114	TACSTD2	-0.75	0.00191
CYP27B1	0.72	0.00116	SCAMP3	0.75	0.002
KIAA0652	-0.72	0.0012	IL7R	-0.75	0.00206
MRPL49	0.71	0.00127	PAX8	0.75	0.00209
CTSW	-0.71	0.00135	RECQL	-0.75	0.00213
FLJ36116	-0.71	0.0014	DSC1	-0.75	0.00216
HIST1H1B	-0.71	0.00145	HIST3H3	0.75	0.00216
CD53	-0.71	0.00145	USP44	-0.74	0.00226
SAMD10	-0.71	0.00147	GRTP1	0.74	0.00238
SPESP1	-0.7	0.00181	GJB2	-0.74	0.00244
CTNNA1	0.7	0.00183	B3GAT3	0.74	0.00252
HLA-DPA1	-0.7	0.00189	ATP2B4	-0.74	0.00252
LPIN2	-0.69	0.00201	ADORA2B	0.74	0.00267
NLN	0.69	0.00202	NFE2L2	-0.73	0.00285
DPM1	0.69	0.00203	HYI	0.73	0.00286
MEF2C	0.69	0.00207	GMPR	-0.73	0.00287
HRIHFB2122	-0.69	0.00221	HOXB3	0.73	0.00293
ALOX5AP	-0.69	0.00237	MMP25	0.73	0.00298
CST7	-0.69	0.00238	EXOC7	0.73	0.00305
MAGEE2	-0.69	0.00239	NDUFS7	0.73	0.00322
SH3BP4	-0.68	0.00242	C8A	-0.73	0.00325
ENO3	0.68	0.00243	PSMD4	-0.73	0.00325
HSPC111	0.68	0.00246	ZNFX1	0.73	0.00327
UCK1	-0.68	0.00247	VNN2	-0.73	0.00334
BRE	-0.68	0.00267	MED8	0.72	0.00338
DHX15	0.68	0.00276	HELLS	0.72	0.00342
CCL5	-0.68	0.00279	AGTR1	-0.72	0.00344
CPNE3	-0.68	0.00284	ADORA2A	-0.72	0.00368
IL23R	-0.67	0.00298	MOXD1	0.72	0.00382
LOC115648	0.67	0.003	CSNK1G3	-0.72	0.00383
CD72	-0.67	0.00304	PLAC8	-0.72	0.00387
DNAJB2	0.67	0.00304	ZNF439	0.72	0.00389
BBX	0.67	0.00306	PRCP	-0.72	0.004
DTX1	-0.67	0.00307	PANK1	-0.72	0.00403
HABP2	-0.67	0.00321	AIM1	-0.72	0.00405
GRHL3	-0.67	0.00325	CCL1	-0.71	0.00408
INSL3	-0.67	0.00326	SMNDC1	-0.71	0.00419
KIFC2	0.67	0.00329	LRRC20	0.71	0.00422
SS18	-0.67	0.00346	DCLRE1C	0.71	0.00456
WBSCR27	-0.66	0.00362	EVI2B	-0.71	0.00459
CYFIP2	-0.66	0.00366	SPOCD1	-0.71	0.00471
DLG1	-0.66	0.00368	KISS1R	0.71	0.00475
HOXA1	0.66	0.00386	LSM1	0.71	0.00478
PCDHB13	0.66	0.00392	SRP54	-0.71	0.00482
PAQR7	0.66	0.00398	IL2RG	0.71	0.00482
DIDO1	-0.66	0.00398	RFX4	0.7	0.00495
CBLN2	-0.66	0.00399	ASCL1	0.7	0.00501
AXIN1	-0.66	0.00402	MET	0.7	0.00507
BRDG1	-0.66	0.00425	BRS3	0.7	0.0052
LARP1	0.65	0.00433	ALDH6A1	-0.7	0.00548
SETDB1	-0.65	0.00444	MICAL1	0.7	0.00561
RUFY3	-0.65	0.00452	DGUOK	-0.7	0.00567
DPEP2	-0.65	0.00463	CD163	0.7	0.00569
CD86	0.65	0.00463	SHKBP1	-0.7	0.0057
CSNK2A2	-0.65	0.00463	CADPS	-0.7	0.00576
RPS6KA1	0.65	0.00467	COL11A1	0.69	0.00613
ADAMTS3	-0.65	0.00471	ZNF12	-0.69	0.00619
SLC39A12	0.65	0.00492	RAD9A	0.69	0.00624
NIPSNAP1	-0.65	0.00495	NUTF2	0.69	0.00627
LYZL4	-0.65	0.00496	TAF6L	0.69	0.00628
ADHFE1	-0.65	0.00497	F11R	-0.69	0.00636
LOC148137	-0.65	0.00505	IFNAR1	0.69	0.00637
PDRG1	-0.65	0.0051	TH	-0.69	0.00638
HIGD1A	0.65	0.00516	ANXA6	0.69	0.0065
DHH	0.65	0.00517	PXK	0.69	0.00652
MEFV	0.64	0.00519	RPL35A	-0.69	0.00658
EXOC8	0.64	0.00524	DERL1	0.69	0.00659
ABI3	-0.64	0.00528	ACSM3	-0.69	0.00661
GALNT1	-0.64	0.00528	CD40LG	-0.69	0.00664
PHF6	0.64	0.00532	LEO1	0.69	0.00679
G0S2	0.64	0.00539	CCNE2	0.69	0.00679
HIST1H2BH	-0.64	0.00548	COL1A1	0.68	0.00698
ABLIM1	-0.64	0.00557	PRKD1	-0.68	0.00699
COX6A1	-0.64	0.00565	B3GALNT2	-0.68	0.00702
VDAC1	0.64	0.00569	ZNF41	0.68	0.00708
LTB	-0.64	0.00569	LAG3	-0.68	0.00711
DDEF1	0.64	0.0057	ADAMTS6	-0.68	0.00713
ZDHHC1	0.64	0.00571	CBX7	-0.68	0.00715
METTL7B	0.64	0.00582	HMHA1	-0.68	0.00716
ERCC8	0.64	0.00585	A4GNT	0.68	0.00717
SIAE	0.64	0.00585	DHRS2	0.68	0.00738
RAB39	0.64	0.00586	TMED9	0.68	0.00743
CCDC75	-0.64	0.00591	CS	-0.68	0.00749
SSR1	-0.64	0.00592	XRCC3	-0.68	0.0075
DSCR1L1	-0.64	0.00605	UBE2E3	-0.68	0.00757
DPP4	-0.64	0.00612	MN1	0.68	0.00768
TRIP12	0.64	0.00613	CHN2	0.68	0.0077
HELZ	-0.63	0.00625	GAD2	0.68	0.00778
EPDR1	0.63	0.00627	ARF1	-0.68	0.00781
H2AFX	0.63	0.00635	CYBRD1	0.68	0.00783
SLC18A2	-0.63	0.00642	OR1N1	0.68	0.00786
CUL2	-0.63	0.00652	FAM50B	-0.68	0.0079
BAZ2A	-0.63	0.00654	PHF6	-0.67	0.00812
INPP5F	0.63	0.00671	ZMYND11	0.67	0.00817
TM7SF2	0.63	0.00671	TTC19	-0.67	0.0082
EYA3	0.63	0.00676	TBC1D19	-0.67	0.00847
LGR8	-0.63	0.0068	MCCC2	-0.67	0.00852
ACVR1C	0.63	0.00688	VHL	0.67	0.00857
DHX57	0.63	0.00703	HOOK1	-0.67	0.00859
TKT	-0.63	0.00713	AQP1	-0.67	0.00867
MBL2	-0.63	0.00714	STC1	-0.67	0.00878
TRIM25	0.63	0.00716	HOXD12	-0.67	0.00878
GLT1D1	-0.63	0.00727	PDE2A	-0.67	0.00881
FKBP10	-0.62	0.00734	RRAGB	0.67	0.00882
TBRG1	-0.62	0.00745	ACOT12	0.67	0.00884
XYLB	0.62	0.00746	KCNJ5	0.67	0.00892
CD164	0.62	0.00749	LY9	-0.67	0.00899
P15RS	-0.62	0.00753	RASGEF1C	-0.67	0.00901
RNF14	0.62	0.0076	IL6ST	-0.67	0.00906
PLA2G2D	0.62	0.00766	NCOR2	-0.67	0.00909
CD19	-0.62	0.00782	RBMX2	0.67	0.00929
CHN2	0.62	0.00782	CCDC68	-0.67	0.00932
FUT8	0.62	0.00782	EPM2A	0.67	0.00942
PPY	-0.62	0.00792	PPT1	-0.66	0.00949
CD58	0.62	0.00794	SLC38A6	0.66	0.0095
LILRB4	0.62	0.008	RBM16	-0.66	0.00954
TNK2	0.62	0.00823	SPRR2A	0.66	0.00957
ARL14	-0.62	0.00826	EFNA2	-0.66	0.00965
EML3	0.62	0.00831	ELL3	0.66	0.00967
GPI	-0.62	0.00832	HAMP	0.66	0.00969
HDAC3	-0.62	0.00838	GJA5	-0.66	0.00985
PDLIM1	-0.62	0.00838	KDELR3	0.66	0.00992
PAH	0.62	0.00839	ATP2A3	0.66	0.01001
MBD1	0.62	0.00841	SIRT7	0.66	0.01007
ATP13A4	-0.62	0.00856	PTN	0.66	0.01009
ZBTB20	-0.61	0.00864	TSPAN32	-0.66	0.01014
MYCL1	0.61	0.00865	ABCA2	0.66	0.01015
SEMA4A	-0.61	0.0087	MT3	0.66	0.01039
HSPCAL3	0.61	0.00874	MRPL44	0.66	0.0104
MCM2	-0.61	0.00877	IL12RB2	-0.66	0.01048
AARSD1	0.61	0.00882	SP1	-0.66	0.0105
PTPN14	-0.61	0.00883	GZMA	-0.66	0.01063
SFT2D1	-0.61	0.00888	SPTBN2	-0.66	0.01079
DCHS1	0.61	0.00895	THEX1	0.66	0.01082
ARFRP1	-0.61	0.00898	RANBP3	-0.66	0.01083
SMURF2	-0.61	0.00901	TEAD2	-0.66	0.0109
STAR	0.61	0.00905	NDUFA8	0.66	0.01091
TNP2	-0.61	0.00917	ZNF606	-0.66	0.01099
HMOX1	0.61	0.00917	PPFIA3	0.65	0.01108
DNAJB1	-0.61	0.00919	MAGEB18	0.65	0.01119
CFLAR	-0.61	0.00925	VASH1	0.65	0.01121
PRMT1	-0.61	0.00926	YES1	0.65	0.01127
HTR2B	-0.61	0.00953	AEBP1	0.65	0.01128
UNC5C	0.61	0.00954	B4GALT1	-0.65	0.01146
SPARC	0.61	0.00965	SNX22	0.65	0.01147
TEP1	-0.61	0.00986	VDAC2	0.65	0.01151
PCDHA9	-0.61	0.00986	METRN	-0.65	0.01152
SLC10A2	0.61	0.00987	THOP1	0.65	0.01154
ABCC4	0.61	0.00989	CDC14B	-0.65	0.01155
SOCS4	0.61	0.01004	RASAL1	-0.65	0.01175
RAB1A	-0.61	0.01005	WDR17	0.65	0.01179
ETS1	-0.6	0.01008	CSAD	0.65	0.01183
AKR1D1	0.6	0.01018	PLEK	-0.65	0.01196
FAM80A	-0.6	0.01018	SUMF2	-0.65	0.01196
SOCS1	0.6	0.01041	AP2B1	0.65	0.01224
AZU1	-0.6	0.01042	GNPDA1	-0.65	0.01251
ICAM3	-0.6	0.01046	DBT	-0.65	0.01256
FGG	0.6	0.01047	LOC401498	-0.65	0.01265
CAPG	-0.6	0.01048	MRPS27	-0.65	0.01273
MYO18A	0.6	0.01048	INDO	0.64	0.01277
BHLHB2	0.6	0.0105	SFRS8	-0.64	0.01279
FOXD4L1	0.6	0.01051	M6PRBP1	-0.64	0.01296
FLJ20160	0.6	0.01054	TOP3B	0.64	0.01297
LMNA	0.6	0.0106	PLEKHA4	0.64	0.01299
HMGN2	0.6	0.01061	CD36	-0.64	0.01315
CNN3	-0.6	0.01066	CYP2B6	-0.64	0.01326
PCOLCE	-0.6	0.01068	IL1F9	-0.64	0.01333
IL4R	0.6	0.01076	ZNF562	-0.64	0.01354
UBE2J2	-0.6	0.0108	U2AF1	0.64	0.01363
COL3A1	-0.6	0.01085	PRDM10	-0.64	0.01365
BAK1	-0.6	0.01097	AMN	0.64	0.01367
TRPM2	-0.6	0.01102	APOA5	-0.64	0.01369
GPR55	-0.6	0.01114	TM9SF2	-0.64	0.01375
TTLL2	-0.6	0.01123	GNMT	-0.64	0.01377
FLJ32011	0.6	0.0113	SLC25A5	-0.64	0.01387
RAB11FIP2	-0.6	0.0114	SLC25A36	-0.64	0.01391
FOXD3	-0.6	0.01142	CDH17	-0.64	0.01406
CCL28	-0.6	0.0115	TLR3	0.64	0.01424
DSG3	0.6	0.0116	ROR1	-0.64	0.01427
LNX2	-0.6	0.01162	PTTG2	0.64	0.01441
SPTB	0.6	0.01168	FLJ37587	-0.64	0.01444
GIMAP7	-0.6	0.0117	LDLR	0.64	0.01455
GLI1	0.59	0.01178	IPMK	0.64	0.01459
NEUROD2	0.59	0.01186	ZCCHC13	0.64	0.01467
MAP3K3	-0.59	0.01191	OXCT1	-0.63	0.01471
BTBD8	0.59	0.01198	CFL1	0.63	0.01475
C1D	-0.59	0.01199	SSU72	-0.63	0.01478
ATP11C	0.59	0.01201	CPA2	-0.63	0.01495
GTSE1	-0.59	0.01202	RICS	0.63	0.01502
NCOR2	0.59	0.01205	LSP1	-0.63	0.01506
IDI2	0.59	0.01206	RPS6KC1	-0.63	0.01516
GNG10	-0.59	0.01215	ZNF549	0.63	0.01517
OSM	0.59	0.01222	RAB36	-0.63	0.01537
RABEPK	0.59	0.01234	CTF1	-0.63	0.01553
DLX1	0.59	0.01242	OR2B6	-0.63	0.01561
EGFR	-0.59	0.01272	SDC1	0.63	0.01571
FLJ27255	0.59	0.01279	EFHD1	-0.63	0.01573
TADA1L	-0.59	0.0128	LYPLA1	-0.63	0.01594
HGF	0.59	0.01292	GSPT2	-0.63	0.01603
ASIP	0.59	0.01305	MUT	-0.63	0.01614
AUP1	0.59	0.01313	LRRC4	-0.63	0.01615
NKG7	-0.59	0.01321	WISP1	-0.63	0.0162
MSH3	0.59	0.01322	ANKRD42	0.63	0.01637
LMX1B	0.59	0.01331	GPX2	0.63	0.01645
NHLH2	0.59	0.01333	PZP	0.63	0.01649
RPL39L	-0.59	0.01334	ATG12	-0.63	0.01652
SNRPD2	-0.59	0.01353	KCNT2	0.63	0.01667
OLR1	-0.59	0.01358	RRM2B	-0.62	0.01697
GK2	-0.58	0.01369	CEP27	-0.62	0.01704
DUSP26	-0.58	0.01374	ANKS3	0.62	0.0171
SRCAP	0.58	0.01374	CCDC25	-0.62	0.01723
PDE1B	0.58	0.01398	SIRT6	-0.62	0.01725
FLJ30058	0.58	0.01404	MYO10	0.62	0.01725
AADAC	0.58	0.01408	SYPL1	-0.62	0.01727
GNLY	-0.58	0.01426	TACSTD1	0.62	0.0173
ALPI	0.58	0.0143	ZBTB25	0.62	0.01733
ATN1	0.58	0.01439	DAP	0.62	0.01758
RHOF	0.58	0.01442	TTC4	0.62	0.01763
MRPS10	-0.58	0.01452	GZMB	-0.62	0.01765
AFG3L1	0.58	0.01453	PRF1	-0.62	0.01782
SAR1A	0.58	0.01456	GDF3	0.62	0.01793
MYL6	0.58	0.01459	AVPR1A	0.62	0.01801
PARVG	-0.58	0.01469	SLC4A1	-0.62	0.01812
CITED4	-0.58	0.01471	MRPL9	0.62	0.01814
SYF2	-0.58	0.01474	NR1D1	-0.62	0.01827
TMC8	0.58	0.01474	ITGB2	0.62	0.01834
APBA1	-0.58	0.01475	RECK	-0.62	0.01838
AFAR3	0.58	0.01484	PVRL2	-0.62	0.01848
NPAL1	-0.58	0.01488	PACSIN2	0.62	0.01866
NDUFC2	-0.58	0.0149	MYCBP	0.62	0.01868
PIP	0.58	0.01498	ALOX5AP	-0.62	0.01869
RNF126	-0.58	0.01521	CD96	-0.62	0.01874
RB1CC1	-0.58	0.01525	ZCCHC5	-0.62	0.01895
PROKR1	0.58	0.01526	PRR11	-0.62	0.01902
CINP	0.58	0.0153	MAB21L1	-0.62	0.01911
NANS	-0.58	0.01532	OTOP1	-0.62	0.01913
ATP10A	0.58	0.01534	RPH3AL	0.61	0.01953
RNF26	-0.58	0.0154	UGT1A1	-0.61	0.01971
SPINT2	-0.58	0.01544	KCNH1	0.61	0.01976
LY6E	0.58	0.01547	LOC284837	-0.61	0.01983
XPO1	-0.58	0.01549	POU2F3	-0.61	0.01983
CECR5	-0.58	0.01552	SULF2	0.61	0.02004
TREML2	-0.58	0.01558	SLK	0.61	0.02008
WTAP	-0.57	0.01579	BARX2	-0.61	0.02015
RAG1	0.57	0.01585	SIPA1	0.61	0.02016
GPR75	0.57	0.01586	NET1	-0.61	0.02016
PTH	-0.57	0.01591	GATA6	0.61	0.02019
SULT1C2	-0.57	0.01594	CD8A	-0.61	0.02024
GNB2L1	-0.57	0.01596	KRT8	-0.61	0.02025
ENTPD8	-0.57	0.01597	SLC39A5	0.61	0.0203
AP1G2	-0.57	0.016	DZIP1	-0.61	0.02041
THUMPD3	0.57	0.01608	NEURL2	-0.61	0.02043
CORO7	0.57	0.01618	FREQ	-0.61	0.02054
IHPK1	-0.57	0.0162	FLJ43752	0.61	0.02086
PDZD4	-0.57	0.01625	PDCD1LG2	-0.61	0.02114
NELF	0.57	0.01635	PLK1	-0.61	0.02121
ACP5	-0.57	0.01641	DLST	0.61	0.02132
PTPRJ	-0.57	0.01644	CACNG6	-0.61	0.02141
DAPK1	0.57	0.01655	CLCNKB	-0.61	0.02151
GFRA3	-0.57	0.01683	NCKAP1	0.61	0.02153
RPS9	-0.57	0.01686	TMEM84	-0.61	0.0217
PKD2L1	0.57	0.01693	WDR67	-0.61	0.02179
TXNDC9	-0.57	0.01695	LAPTM4B	0.61	0.02185
CKLF	0.57	0.01702	HBQ1	-0.61	0.02186
ARHGEF10L	0.57	0.01707	IL21	-0.61	0.02189
PDE6B	-0.57	0.01709	TLE4	-0.6	0.02198
ADSS	-0.57	0.01715	SLC25A34	-0.6	0.02204
IGLL1	-0.57	0.01717	KCND1	0.6	0.02206
LTBP3	-0.57	0.01729	PEX3	0.6	0.0222
TBX5	0.57	0.01734	NRD1	0.6	0.02236
TFAP2A	-0.57	0.01735	PPP4R1	-0.6	0.02239
HNRPH1	-0.57	0.01744	MTHFR	0.6	0.02239
IFIT5	0.57	0.01746	NXT2	-0.6	0.02241
MSRB2	-0.57	0.01746	TMEM98	-0.6	0.02247
KRTAP19-2	0.57	0.01762	NEDD9	0.6	0.02264
SV2B	-0.57	0.01772	BGLAP	0.6	0.02284
MPO	0.57	0.01785	SMPX	-0.6	0.02293
MAT1A	-0.57	0.01799	PRKG2	0.6	0.02297
HIST1H1D	-0.57	0.01804	PRKDC	-0.6	0.02302
DAND5	0.56	0.01816	HEXB	0.6	0.02304
EIF2B5	-0.56	0.01837	RECQL4	0.6	0.02306
SPACA3	-0.56	0.0184	OSBPL6	-0.6	0.02306
ACBD5	-0.56	0.01849	CRTAP	-0.6	0.02314
UNC5B	-0.56	0.0185	GPAA1	0.6	0.02315
MMP11	-0.56	0.01851	PARP11	-0.6	0.02322
TBC1D22A	-0.56	0.01855	MSI1	0.6	0.02326
SNIP1	-0.56	0.01865	PLA2G2D	-0.6	0.0233
CEP72	-0.56	0.01869	MUC5B	0.6	0.02335
SLC4A11	0.56	0.01877	MGST3	-0.6	0.02349
ARHGEF1	0.56	0.01878	RPS10	-0.6	0.02354
MRPL11	-0.56	0.01883	SLC35D2	-0.6	0.02354
PSPH	-0.56	0.01886	UBE2D1	-0.6	0.02362
TNFRSF13B	-0.56	0.01887	CTSB	0.6	0.02364
ALB	-0.56	0.01903	SLC25A22	0.6	0.02375
CRYGA	-0.56	0.01904	DNAJA2	-0.6	0.0238
CASP1	0.56	0.01914	RGS1	-0.6	0.02382
CWF19L1	0.56	0.01917	NPC1	-0.6	0.02386
CPNE6	-0.56	0.01929	UNC5B	0.6	0.0239
MIB1	-0.56	0.01943	IL1RL2	0.6	0.024
LMCD1	0.56	0.01959	UGT1A10	-0.6	0.02401
FLT3	0.56	0.01978	JOSD1	0.6	0.02418
FZD3	0.56	0.01996	PSTPIP2	-0.6	0.02421
PSMB2	-0.56	0.01998	HOXD8	0.6	0.02424
PCK2	-0.56	0.02004	TREM1	-0.6	0.02426
SORCS3	0.56	0.02031	MPN2	-0.6	0.02427
CYYR1	0.56	0.02039	MYF6	-0.6	0.0243
PPCDC	-0.56	0.0204	COMMD8	-0.6	0.02431
MCM5	0.56	0.02058	PIR	-0.6	0.02449
SDAD1	0.55	0.02085	ITGB4BP	0.6	0.02457
LAMP1	0.55	0.02087	SELL	-0.6	0.02457
STK33	-0.55	0.02088	RBKS	-0.6	0.02469
FBXO2	-0.55	0.02093	COG6	-0.59	0.02491
CCDC68	0.55	0.02109	RASSF6	-0.59	0.02497
SNF1LK2	-0.55	0.0211	PAK2	-0.59	0.025
P2RY10	-0.55	0.02124	OGFR	0.59	0.02501
MAGEA4	-0.55	0.02131	ALAS1	-0.59	0.02501
ADAMTSL1	-0.55	0.02138	CAV3	0.59	0.02517
TRIP10	-0.55	0.02148	POLR2K	0.59	0.0252
KLF13	0.55	0.0215	AOC3	0.59	0.02523
PDE6C	0.55	0.02152	RREB1	0.59	0.02538
FLJ40125	0.55	0.02154	APOC1	-0.59	0.02544
MVP	-0.55	0.0217	ADAM33	-0.59	0.02554
IKBKB	-0.55	0.0217	NR2F2	-0.59	0.02562
PRKCA	-0.55	0.02193	PPL	-0.59	0.02562
MUCDHL	-0.55	0.022	DDX43	-0.59	0.02565
AXL	-0.55	0.02206	ASF1B	0.59	0.02566
PPP1R7	0.55	0.02213	MAP1D	0.59	0.0257
TTF2	-0.55	0.02213	ZSWIM1	-0.59	0.02587
GALM	-0.55	0.02213	SPAG1	-0.59	0.02604
STK39	0.55	0.02215	COG8	0.59	0.02608
GNAS	-0.55	0.02216	RAB35	0.59	0.02608
RBM14	-0.55	0.02225	MYL6	0.59	0.02621
LOC90624	-0.55	0.02227	INSL4	0.59	0.02623
TLX2	0.55	0.02228	UBR2	-0.59	0.02652
OSBPL8	0.55	0.02232	SLC30A5	-0.59	0.02685
CD68	-0.55	0.02234	PIK3R3	-0.59	0.02692
PROM2	-0.55	0.02243	PRKAR1A	0.59	0.02706
CARD10	0.55	0.02245	PCDHB8	-0.59	0.02713
PCGF1	-0.55	0.02246	PPP2R2C	0.59	0.0273
IQCF1	0.55	0.02247	AZU1	-0.59	0.02742
RUNDC2A	-0.55	0.02253	SNURF	-0.59	0.02746
FLJ32784	-0.55	0.02253	KRT15	-0.59	0.02746
AGL	-0.55	0.02258	STAC2	0.59	0.02757
FKSG2	-0.55	0.02268	TAF6	-0.59	0.02769
GATA4	0.55	0.02284	PCMTD2	-0.59	0.02789
TSN	0.55	0.02284	ADA	-0.59	0.0279
EML1	0.55	0.0229	NDUFB5	-0.59	0.02793
ALPP	0.55	0.02311	EPAS1	-0.58	0.02803
CTGF	-0.55	0.02325	SNX11	0.58	0.02808
GALNT3	0.55	0.02327	RGS13	0.58	0.02812
ARL11	-0.55	0.02328	NSBP1	-0.58	0.02815
TJP2	0.55	0.02329	GNG13	0.58	0.02821
PLEKHG6	-0.55	0.0233	LUZP4	-0.58	0.02824
OR2C1	0.55	0.02337	YWHAH	-0.58	0.02827
PEX12	-0.55	0.02351	CCK	0.58	0.02829
WIT-1	-0.55	0.02359	GLIS1	-0.58	0.02844
SGPP1	0.54	0.02371	FLJ37078	-0.58	0.02849
EFCAB1	-0.54	0.02373	SESN1	-0.58	0.02878
CDADC1	0.54	0.02375	FBXO7	-0.58	0.0288
CORIN	-0.54	0.02378	RAB27A	-0.58	0.02897
GLYCTK	-0.54	0.02405	FAM71A	0.58	0.02902
ZNF625	0.54	0.02418	ZNF660	0.58	0.02904
CTDSPL	-0.54	0.0243	PLCG2	0.58	0.02922
SBSN	-0.54	0.02437	HIST1H4D	-0.58	0.02923
GPR21	0.54	0.0244	TRIM40	-0.58	0.02936
PKP3	0.54	0.02441	CHST4	0.58	0.02946
RBM24	0.54	0.02442	ARL1	-0.58	0.02953
PSPN	-0.54	0.02449	BCR	-0.58	0.02955
SLC15A4	-0.54	0.02452	MSL3L1	0.58	0.02964
PRICKLE1	0.54	0.0246	NDUFS4	0.58	0.02966
CHI3L2	0.54	0.02478	CHST8	-0.58	0.02966
AIPL1	0.54	0.02486	ADAMTSL1	0.58	0.02987
MTERFD3	-0.54	0.02493	LGALS8	0.58	0.02993
BRS3	0.54	0.02507	GSTO1	0.58	0.02993
MB	0.54	0.02508	FKBP2	0.58	0.03008
LYSMD4	-0.54	0.02509	AGC1	-0.58	0.03009
DHRS7	0.54	0.02509	KLRC1	0.58	0.03025
CAND1	-0.54	0.0252	ZFP95	-0.58	0.03028
AMACR	-0.54	0.02527	CCNA1	-0.58	0.0303
S100A6	0.54	0.02537	MYL7	-0.58	0.0303
UNC5D	-0.54	0.02544	ANKRD37	-0.58	0.03039
DKFZP564O0823	0.54	0.02552	CEBPE	-0.58	0.03051
CNIH3	0.54	0.02556	PAX2	0.58	0.03054
RAB25	-0.54	0.02557	PHACTR2	-0.58	0.03057
FUT11	-0.54	0.02574	SSFA2	-0.58	0.03063
NPM1	-0.54	0.02585	PPP1R15A	0.58	0.03063
KIN	0.54	0.02589	ALK	-0.58	0.03065
PINK1	0.54	0.02611	CILP	-0.58	0.03082
CLK1	0.54	0.02621	IL27RA	-0.58	0.03084
PAX9	0.54	0.02623	ADRA2A	-0.58	0.03089
TOR1AIP2	-0.54	0.02624	CCNB2	-0.58	0.03092
UCN3	0.54	0.02628	ACSBG2	-0.58	0.03096
CXCR4	0.54	0.0263	JRKL	0.58	0.03104
ATPBD4	-0.54	0.02637	SP140	-0.58	0.03111
ARMC7	0.54	0.02637	DLC1	0.58	0.03113
SCAMP1	0.54	0.02638	RRAD	0.58	0.03115
BST2	-0.54	0.02638	BDKRB1	0.58	0.03117
NCF4	-0.54	0.02651	DOCK2	0.58	0.03128
MLLT1	-0.54	0.02652	RCHY1	-0.58	0.03137
PKD2	0.54	0.02652	NISCH	0.58	0.0314
ADA	-0.54	0.02653	USP5	0.58	0.03147
RDX	0.54	0.02666	MGC39545	0.57	0.03174
GUCY1A2	0.54	0.02668	CEACAM4	0.57	0.03193
SSU72	-0.54	0.02672	NOLA3	0.57	0.032
SPOCK2	-0.53	0.02694	SERPINB12	-0.57	0.03219
TAS2R5	0.53	0.02697	MCHR2	0.57	0.03224
ATF7IP	-0.53	0.02702	FRAP1	0.57	0.03226
TRRAP	-0.53	0.02707	NFKBIE	-0.57	0.03227
CPNE8	0.53	0.0271	AAK1	-0.57	0.03227
CHST6	-0.53	0.02716	HIST4H4	0.57	0.03229
MR1	-0.53	0.02721	HTATSF1	0.57	0.03231
FLT4	0.53	0.02729	AQP7	0.57	0.03231
CALML3	0.53	0.02742	PLD3	0.57	0.03234
DLL1	-0.53	0.02742	RNASEH2A	0.57	0.03235
HUS1	-0.53	0.02751	RUSC1	0.57	0.03265
DSCR5	-0.53	0.02752	FLJ46156	-0.57	0.03267
FAM91A1	0.53	0.02766	TMEFF1	0.57	0.03301
F13A1	0.53	0.02769	CRBN	-0.57	0.03301
RBM6	-0.53	0.02801	PROM1	-0.57	0.03305
NMUR1	-0.53	0.02808	PRSS21	-0.57	0.03307
SULF2	-0.53	0.02821	CNIH	-0.57	0.03311
MTRR	0.53	0.02825	ABCB5	0.57	0.03334
TRADD	0.53	0.02826	GTDC1	0.57	0.03337
STEAP3	-0.53	0.02832	SLC7A6	0.57	0.03343
LIPC	-0.53	0.02832	AGMAT	0.57	0.03349
STK40	-0.53	0.02845	TRMU	-0.57	0.03353
MYH4	-0.53	0.02857	FAM100A	-0.57	0.03354
GRM3	0.53	0.0287	SEMA3B	-0.57	0.03369
RXRB	-0.53	0.02906	BHLHB9	0.57	0.03378
USP10	-0.53	0.02908	CRISPLD1	0.57	0.03389
NEU4	-0.53	0.02911	BTNL8	-0.57	0.03395
HUWE1	-0.53	0.02918	ACOX3	-0.57	0.03396
BANP	-0.53	0.02937	GPD1L	0.57	0.03399
ADCY2	0.53	0.02937	TSC22D1	0.57	0.0341
RAB11B	-0.53	0.0294	SPINLW1	0.57	0.03415
SNRK	-0.53	0.02961	TBC1D13	0.57	0.03415
GPR18	0.53	0.02966	DOCK1	0.57	0.03425
TIAM1	-0.53	0.02971	SERTAD4	-0.57	0.03433
HAL	0.53	0.02983	CEBPG	-0.57	0.0344
BRDT	-0.53	0.02996	HIST1H4J	-0.57	0.03442
ZNF318	-0.53	0.03017	ERCC5	-0.57	0.03444
TMEM33	0.53	0.03025	SKP2	0.57	0.03446
INHA	-0.53	0.03027	LRRC51	0.57	0.03463
POLDIP3	-0.53	0.03034	CNOT10	-0.57	0.03471
OTUB2	0.53	0.03044	PFTK1	-0.57	0.03476
MAGEA10	0.52	0.03047	GJB1	-0.57	0.03483
TNNT1	0.52	0.03057	DGKG	0.57	0.03489
IFNG	-0.52	0.03064	FDPS	-0.57	0.035
TSPYL1	-0.52	0.0307	CDC27	0.57	0.035
HIGD1B	-0.52	0.03075	SEC63	0.57	0.03502
GUK1	-0.52	0.03083	VAV2	-0.57	0.03505
GPD2	0.52	0.03084	SLC13A3	-0.57	0.03505
EFNB1	-0.52	0.03085	SH2D1A	-0.57	0.03511
CACHD1	0.52	0.03086	BCL6	-0.57	0.03524
DPYSL4	-0.52	0.03098	E2F8	0.57	0.03526
SAA2	-0.52	0.03111	CHRNA10	-0.56	0.0353
KCNK13	-0.52	0.03122	G6PD	-0.56	0.0353
PRUNE	-0.52	0.03134	COL11A2	-0.56	0.03533
KCNC2	0.52	0.03139	LUM	0.56	0.03536
TULP1	0.52	0.03146	MORF4L1	-0.56	0.03546
LMO4	0.52	0.03149	TGFBR1	0.56	0.03547
PLAG1	-0.52	0.03153	ZBP1	0.56	0.03553
DNM1	0.52	0.03159	DUSP21	-0.56	0.03553
GABRG3	0.52	0.0316	ICMT	-0.56	0.03563
PGC	-0.52	0.03161	UCHL5	-0.56	0.03564
TMC6	-0.52	0.03162	HIST1H4E	0.56	0.03616
PLD1	0.52	0.03163	TMEM71	-0.56	0.03622
LAG3	-0.52	0.03168	RNF17	-0.56	0.03626
PMM1	-0.52	0.03172	MGC12966	-0.56	0.03627
GSTZ1	0.52	0.03172	PPP1R12B	-0.56	0.03627
PPT2	-0.52	0.03174	NOTCH1	0.56	0.03636
BTG2	0.52	0.03198	CCNJ	0.56	0.03657
MYLK2	0.52	0.032	ATP6V1G2	0.56	0.03657
G6PD	-0.52	0.03228	ADPRH	0.56	0.03667
GYPB	0.52	0.03234	AIM2	-0.56	0.03668
TMTC2	-0.52	0.03252	RIPK1	0.56	0.03671
SERPINB10	0.52	0.03256	RNF128	-0.56	0.03671
IFRD1	0.52	0.03256	CCNG2	-0.56	0.03699
CENTG2	-0.52	0.03262	ALG3	0.56	0.03707
E2F4	-0.52	0.03278	MGC39581	-0.56	0.03715
ACTN2	0.52	0.03283	CSF2	-0.56	0.03718
FBXL2	0.52	0.03285	CLN6	0.56	0.03734
LY6D	0.52	0.03285	SPACA3	0.56	0.03742
HSPA4	-0.52	0.03288	CXCL2	0.56	0.03747
HNRPLL	0.52	0.03289	TIGD3	0.56	0.03748
FLJ40235	-0.52	0.03297	LZTR1	0.56	0.03751
ZNF681	-0.52	0.03299	ABCB6	0.56	0.03753
KCNJ6	0.52	0.0338	SPATA12	-0.56	0.03762
SNAPC2	-0.52	0.03383	TXNIP	-0.56	0.03767
ASZ1	-0.52	0.03388	IRS1	-0.56	0.03774
NDUFV1	-0.52	0.03389	CLCN6	0.56	0.03778
ZNF423	-0.52	0.03399	IL1RN	-0.56	0.03779
THAP2	-0.52	0.03413	SPHK2	0.56	0.03804
INSIG1	0.52	0.03417	CLDN9	-0.56	0.03805
DMRT1	0.52	0.03418	KCNG4	0.56	0.03814
ZFAND2A	-0.52	0.03432	TMEM67	-0.56	0.03826
PEX26	-0.51	0.03448	FZD5	0.56	0.03839
RPA3	-0.51	0.03473	CDCA7	-0.56	0.03857
MC5R	0.51	0.03498	ANXA5	0.56	0.03859
BUB3	-0.51	0.03499	GRK5	0.56	0.03873
BCAT1	-0.51	0.03503	GNLY	-0.56	0.03875
PLEK2	0.51	0.03508	EVI5L	0.56	0.0388
RSAD1	0.51	0.03511	LECT1	-0.56	0.0389
ALG3	-0.51	0.03517	ACTL8	-0.56	0.03894
PRPF40B	-0.51	0.03535	NR6A1	-0.56	0.03895
MKI67	0.51	0.03539	PPP1R13B	0.56	0.03901
PRSS3	-0.51	0.03561	SLC17A4	0.56	0.03909
PLS1	0.51	0.03563	ACYP2	-0.56	0.0391
BPI	0.51	0.03578	FUK	-0.56	0.03914
HOXA6	0.51	0.03587	SLC4A11	0.56	0.03916
PSD	0.51	0.03587	ZNF365	-0.56	0.03918
MAP2K4	-0.51	0.03605	PTGES3	0.56	0.03922
CCNDBP1	-0.51	0.0361	TNFRSF14	0.56	0.03923
DNAJC11	-0.51	0.03624	UBLCP1	0.56	0.03926
LCE2C	-0.51	0.03633	GPR173	-0.56	0.03929
NAP1L1	-0.51	0.03634	HIST1H2AH	0.56	0.03932
NT5DC1	-0.51	0.03637	PREX1	0.55	0.03949
GRAP2	-0.51	0.03637	HRASLS	-0.55	0.03966
WNT6	0.51	0.03651	OTUD4	-0.55	0.03971
KLHDC7B	-0.51	0.03652	ARMCX2	0.55	0.03996
KBTBD4	-0.51	0.03652	MAGEC1	0.55	0.03997
ATP2B4	-0.51	0.0366	FLJ31222	-0.55	0.04002
RPL5	-0.51	0.03682	AP3S2	-0.55	0.04017
KLHDC8B	0.51	0.03685	ELAVL4	-0.55	0.0403
PRKCDBP	-0.51	0.03696	ARNTL	-0.55	0.04032
ABCG1	0.51	0.03698	SRC	0.55	0.04037
GGT1	0.51	0.03699	EEF1B2	-0.55	0.04048
GOLGA5	0.51	0.03705	NOX3	0.55	0.04051
RIPK3	0.51	0.03707	MGAT4C	-0.55	0.04077
RTN2	0.51	0.03714	CD151	0.55	0.04092
RPL6	-0.51	0.03724	E2F4	0.55	0.04103
MS4A12	-0.51	0.03725	RPP38	0.55	0.04109
MYNN	-0.51	0.03731	DCST1	0.55	0.04122
PPARGC1B	0.51	0.03773	IL4	-0.55	0.04122
IREB2	-0.51	0.03775	UFC1	-0.55	0.04139
CGA	0.51	0.0378	SRXN1	-0.55	0.04153
MRLC2	0.51	0.03782	HMG20B	0.55	0.04161
KIAA0889	-0.51	0.03795	PCYT2	-0.55	0.04165
B2M	0.51	0.03799	KLF8	-0.55	0.04206
SS18L2	-0.51	0.0381	PRDX3	-0.55	0.04215
SFRP1	0.51	0.03822	PINX1	0.55	0.04218
CHI3L1	-0.51	0.03843	PECI	-0.55	0.04223
GRIA3	-0.51	0.03845	GNPNAT1	0.55	0.04225
DMTF1	0.51	0.03847	FGD2	-0.55	0.04247
HIST1H1T	0.51	0.03848	KLHL3	-0.55	0.0425
OCIAD2	0.5	0.03872	SEPX1	0.55	0.04252
SYT5	0.5	0.03872	FABP5	-0.55	0.04256
SLC6A2	0.5	0.03879	KCNC4	-0.55	0.0426
GH1	-0.5	0.0388	UBE1DC1	0.55	0.04289
ABCC12	-0.5	0.03883	ME1	-0.55	0.04295
P4HA2	0.5	0.03889	HOMER1	-0.55	0.04302
CASKIN2	0.5	0.03951	UTP14C	-0.55	0.04314
IL18	0.5	0.03952	PDCD6IP	0.55	0.04321
BBOX1	0.5	0.03954	MOSC2	-0.55	0.04347
IPPK	0.5	0.0396	ARHGEF18	0.55	0.04348
RPL35A	0.5	0.03962	CYP46A1	-0.55	0.0435
CDC20	-0.5	0.03962	TSNAX	0.55	0.04364
BCAR1	-0.5	0.03977	PCDH7	-0.55	0.04371
PTGFR	0.5	0.03982	HPRT1	-0.55	0.0438
LRFN4	0.5	0.03989	OVGP1	-0.55	0.04384
CYB561	0.5	0.03992	NDRG3	-0.55	0.04385
PPM1K	0.5	0.04	NACA	-0.54	0.04392
CAMK2D	0.5	0.04006	GPR6	-0.54	0.04397
ZFPL1	-0.5	0.0401	YIPF4	-0.54	0.04399
FTH1	-0.5	0.04022	DOK2	0.54	0.044
DNM1L	0.5	0.04057	FLT4	-0.54	0.04404
CIAPIN1	0.5	0.04066	RNF186	0.54	0.04413
BTK	-0.5	0.04089	NANOS1	0.54	0.04422
MAPRE1	-0.5	0.04101	GNG7	-0.54	0.04428
RFC4	0.5	0.04115	EXT2	0.54	0.04436
CCDC41	-0.5	0.04119	GADL1	0.54	0.04444
MTMR8	-0.5	0.04121	CDC42EP1	0.54	0.04459
JAK1	-0.5	0.04139	HES6	0.54	0.04487
TSNAXIP1	-0.5	0.04146	ACTA1	0.54	0.04492
PPM1M	-0.5	0.04146	EXT1	-0.54	0.04499
SERPINB12	0.5	0.04147	DEFB126	0.54	0.04508
NRP2	-0.5	0.04148	CIT	-0.54	0.04512
FTSJ3	0.5	0.04152	DGKA	-0.54	0.04513
ITGB1	0.5	0.04153	EBP	-0.54	0.04526
IL11	0.5	0.0418	TOM1L1	0.54	0.04533
KCNMB3	0.5	0.04182	RPL13	0.54	0.04539
STIM2	0.5	0.04182	SFRS16	0.54	0.04544
CCND2	0.5	0.0419	MATK	-0.54	0.04552
UBE2L3	-0.5	0.04194	RPL4	-0.54	0.04571
APLP1	-0.5	0.04205	ACAD11	0.54	0.04574
CSAD	-0.5	0.04219	LRRC8D	-0.54	0.0458
KCTD1	-0.5	0.04224	FGF22	0.54	0.04586
TM7SF4	-0.5	0.0423	EMR2	0.54	0.04587
GALNAC4S-6ST	-0.5	0.04236	HABP4	-0.54	0.0459
SP1	-0.5	0.0425	SLC4A8	0.54	0.0463
SPAG17	0.5	0.04253	ALDH3A1	0.54	0.04638
GRIK1	0.5	0.04255	SLC38A3	-0.54	0.04641
SCAND1	0.5	0.04274	EIF2AK1	-0.54	0.04643
SYTL5	-0.5	0.04284	UGT1A7	0.54	0.04647
SNTB1	-0.5	0.04286	IL1RAPL2	-0.54	0.04653
OSR1	0.5	0.04293	PLEKHO1	0.54	0.04657
NUDT22	0.5	0.04302	CTNS	0.54	0.04657
PKLR	-0.5	0.04303	COX6C	-0.54	0.04676
ANKRD43	0.5	0.04303	DKK4	0.54	0.04681
ALG14	-0.5	0.04307	MTRR	0.54	0.04694
MAN2C1	-0.5	0.04308	PFKP	0.54	0.04702
LRIG1	0.5	0.0431	BOLA1	-0.54	0.04716
USH2A	-0.5	0.04319	UBE2B	-0.54	0.04736
IQCD	0.5	0.04321	NEURL	-0.54	0.04738
GPR85	0.5	0.04331	NPAS3	-0.54	0.04741
LOC124216	-0.49	0.04345	STARD3NL	0.54	0.04742
RDH14	0.49	0.04365	STK39	0.54	0.04765
KLHL13	0.49	0.04365	LEF1	-0.54	0.04775
AFF1	0.49	0.04369	CSMD1	-0.54	0.04791
GSTP1	-0.49	0.04369	HPS3	0.54	0.04806
AFF3	-0.49	0.04392	SFRS2	0.54	0.04814
SLC5A6	0.49	0.04413	C1QA	-0.54	0.04827
HIRA	0.49	0.04425	MBTD1	-0.54	0.04831
RNF12	0.49	0.04425	JAK3	0.54	0.04832
GABARAP	-0.49	0.04427	MED4	-0.54	0.04833
NME3	0.49	0.04428	ELF1	-0.54	0.04844
CKAP5	-0.49	0.04435	PEX6	0.54	0.04853
MAGOH	0.49	0.04436	RNF6	-0.54	0.0486
HSPA12B	-0.49	0.04438	USMG5	0.54	0.04868
POU2F2	0.49	0.04445	ARMCX3	-0.53	0.04879
MBNL2	-0.49	0.04447	GABRB2	0.53	0.0488
RNF7	-0.49	0.04448	CHD8	0.53	0.04889
TUBB2C	0.49	0.04461	ZNF445	-0.53	0.04893
ACSL4	0.49	0.04474	BAG3	-0.53	0.04901
DDX19B	-0.49	0.04482	ASB2	-0.53	0.04911
PCDHAC2	0.49	0.0449	CFDP1	-0.53	0.04912
HOXC5	-0.49	0.04492	GSTP1	-0.53	0.04915
UBAP1	0.49	0.04494	ASPM	-0.53	0.04919
USP51	0.49	0.04495	TTC16	0.53	0.04925
C5	0.49	0.04499	PAQR7	0.53	0.04952
RPUSD2	0.49	0.04501	ATP10A	0.53	0.04955
TP53	0.49	0.04513	COX7A1	-0.53	0.04958
UTP14A	0.49	0.04514	AUP1	0.53	0.04958
CAPNS1	0.49	0.04516	PNKD	-0.53	0.04978
SRF	-0.49	0.0452	CNR1	0.53	0.05
TAC1	0.49	0.04529	RHOBTB1	-0.53	0.05008
SLC22A18	-0.49	0.04532	MMP9	0.53	0.05008
AOF2	-0.49	0.0454	TPSD1	0.53	0.05016
ALKBH6	-0.49	0.04546	TECTB	0.53	0.05026
DNASE2B	-0.49	0.04558	SLC16A1	0.53	0.0504
CPNE7	-0.49	0.04559	SAP30	0.53	0.05042
SRC	0.49	0.04576	LPIN1	0.53	0.05049
TERF2IP	0.49	0.04577	STEAP4	-0.53	0.05063
TMEM81	0.49	0.04607	DNAH8	0.53	0.0507
CDC7	-0.49	0.04614	PHKG1	-0.53	0.05081
PTGIS	0.49	0.04634	TRPC1	0.53	0.0509
FLJ10986	0.49	0.04634	FANCG	0.53	0.0509
ART1	0.49	0.04639	H1FOO	0.53	0.05104
LRP10	0.49	0.0464	ZBTB5	-0.53	0.05122
ADAM19	0.49	0.04641	SIX2	0.53	0.05125
AHR	0.49	0.04653	FAM45A	-0.53	0.05127
FXN	-0.49	0.04678	TTYH1	0.53	0.05141
CLUL1	-0.49	0.04697	ABCF3	0.53	0.05142
CFDP1	-0.49	0.04699	TNFSF8	-0.53	0.05146
STX10	-0.49	0.04715	PNLIPRP1	0.53	0.05153
SLCO2B1	-0.49	0.04716	CAMP	-0.53	0.05154
RNASEH1	0.49	0.04717	FBXO39	0.53	0.05156
HMHA1	0.49	0.04719	HMGB3	0.53	0.05164
KCNK7	-0.49	0.04719	ABI1	-0.53	0.05166
EPS15	0.49	0.04722	OR6A2	0.53	0.05171
EGLN1	-0.49	0.04732	MYOM1	-0.53	0.05178
SLC35A1	-0.49	0.04734	OR1E2	-0.53	0.05187
TMC4	0.49	0.04751	TLN1	-0.53	0.05227
TARDBP	-0.49	0.04752	GIMAP1	-0.53	0.0523
PCDH21	-0.49	0.04755	ZNF502	-0.53	0.05247
PDE3B	-0.49	0.04769	SLC27A3	0.53	0.05249
PYDC1	-0.49	0.04773	CALML3	0.53	0.05256
NAV1	0.49	0.04783	KIF12	-0.53	0.05261
SRPR	0.49	0.04802	COL17A1	-0.53	0.05262
SEPHS1	-0.49	0.04804	RAD51L1	-0.53	0.05264
TXK	-0.49	0.0481	NXPH3	-0.53	0.05267
LOR	0.49	0.04811	CXCR6	0.53	0.05284
IFI44L	-0.49	0.04815	MRPL10	-0.53	0.05314
EGR4	0.49	0.04816	EFEMP2	-0.53	0.05317
STYX	-0.49	0.04826	ST6GALNAC5	-0.53	0.05322
ACTB	0.49	0.04832	DKK3	0.53	0.05331
RAB4A	0.49	0.04841	NT5C2	0.53	0.05333
ZC3H7A	0.49	0.04843	GTF3A	-0.53	0.05335
ZNF10	-0.49	0.04843	LAX1	0.53	0.05341
TMEM32	0.48	0.04849	DYRK2	-0.53	0.05345
GPBP1L1	-0.48	0.04854	ZDHHC5	-0.53	0.05346
TARSL2	-0.48	0.04861	XPR1	0.53	0.05348
ATG12	-0.48	0.04862	TP53AP1	-0.53	0.0535
OR2F1	-0.48	0.04867	FGF18	-0.53	0.05352
TFB1M	-0.48	0.04869	ARHGEF6	-0.53	0.05356
RPS14	-0.48	0.04872	SLC40A1	-0.53	0.05359
AGMAT	0.48	0.04887	ZYX	0.53	0.0537
LIFR	0.48	0.04887	ENTPD2	0.53	0.05372
SIRT4	-0.48	0.04892	CXCL14	0.53	0.05372
OR1E2	0.48	0.04894	UCHL1	-0.53	0.05373
GNRH2	-0.48	0.04905	INSIG1	-0.52	0.05403
SF3B4	-0.48	0.04909	RXRA	0.52	0.05404
AGT	-0.48	0.04924	USP30	-0.52	0.05411
CDH11	-0.48	0.0494	CLOCK	0.52	0.05412
MYOCD	-0.48	0.04963	EPS8L3	0.52	0.05415
TRPC4AP	-0.48	0.04972	ZNF160	0.52	0.05447
NOVA2	0.48	0.04977	RPL5	-0.52	0.05448
SLC6A5	0.48	0.04988	PATE	0.52	0.05472
SLC39A2	-0.48	0.04993	HPR	-0.52	0.05478
TAF6	-0.48	0.05001	PSMA1	-0.52	0.0548
GJA4	0.48	0.05021	NPPA	0.52	0.05488
RNASE6	-0.48	0.05021	RAB40B	0.52	0.05503
ANXA6	-0.48	0.0504	PHEX	-0.52	0.05517
OTOA	-0.48	0.05042	WIPI2	0.52	0.05539
PTGER3	-0.48	0.05049	CAMTA2	0.52	0.05544
SETD3	-0.48	0.05055	CKAP4	-0.52	0.05547
TTC15	0.48	0.05064	SLC9A3R1	0.52	0.05554
VIM	0.48	0.05066	SIX5	-0.52	0.05563
ASGR1	-0.48	0.05068	DENND2C	-0.52	0.05576
HYDIN	0.48	0.05075	STK11	-0.52	0.05585
CCR6	0.48	0.05078	SSBP4	-0.52	0.05587
SLC22A4	-0.48	0.05086	RORA	-0.52	0.05592
THPO	-0.48	0.05098	LPP	0.52	0.05596
TBRG4	0.48	0.05105	CPEB4	0.52	0.05622
SLC43A3	-0.48	0.05106	PYGO1	0.52	0.05636
RBBP7	-0.48	0.05112	PRO1853	-0.52	0.05641
PGBD4	-0.48	0.05114	GBP2	-0.52	0.05653
HCFC1R1	-0.48	0.05121	KRTAP26-1	-0.52	0.05658
SYT2	-0.48	0.05128	ABCA11	0.52	0.05661
SEC61B	-0.48	0.05136	OR1F1	0.52	0.05674
IRX2	0.48	0.05139	KBTBD8	0.52	0.05683
COPS3	-0.48	0.05144	STK25	0.52	0.05686
DAPK2	-0.48	0.05175	MTA2	0.52	0.05702
STAG2	-0.48	0.05178	HIST1H2BN	-0.52	0.05709
DDX47	0.48	0.05191	ZNF664	-0.52	0.05721
CACNA2D1	-0.48	0.05195	POMC	-0.52	0.05736
SRI	0.48	0.05209	SLC39A14	-0.52	0.0574
INSRR	-0.48	0.05209	FUT1	-0.52	0.05757
ELK3	0.48	0.05218	MAP4	-0.52	0.05763
NDUFC1	0.48	0.05223	BIRC2	-0.52	0.05766
NDUFS8	-0.48	0.05238	TG	0.52	0.05768
OR5I1	0.48	0.05258	SLC2A12	0.52	0.05771
ATP2B2	0.48	0.05277	ZDHHC24	-0.52	0.05782
KRT15	0.48	0.05287	SLITRK5	-0.52	0.05798
RAF1	-0.48	0.05288	IGSF21	-0.52	0.05807
IL6	0.48	0.05289	GIPR	0.52	0.05811
REG1A	0.48	0.053	RPL39	0.52	0.05823
ACOT11	0.48	0.05301	PDE6B	-0.52	0.05831
HOOK1	-0.48	0.05309	H2AFX	0.52	0.05842
NDE1	-0.48	0.05319	RPRM	-0.52	0.05842
FCAR	0.48	0.05323	FANCC	-0.52	0.05846
GLRA3	-0.48	0.05325	JUP	-0.52	0.05847
LRRC34	-0.48	0.05332	NFYC	0.52	0.0585
CACNG5	-0.48	0.05336	CNGB3	-0.52	0.05871
SOX1	0.48	0.05337	MASTL	0.52	0.0588
FBXW7	0.48	0.0534	ITPA	0.52	0.05883
CDR1	0.48	0.05343	MGST2	0.52	0.05886
GAA	-0.48	0.05367	MKRN1	-0.52	0.05896
SEMA3F	-0.47	0.05401	PNLDC1	-0.52	0.05911
IL22RA1	-0.47	0.05402	PPIL2	0.52	0.05915
KRTAP20-2	-0.47	0.05408	OR10H1	0.52	0.05921
MRPL28	0.47	0.05422	RPS15	-0.52	0.05922
HAS1	0.47	0.05427	AXL	-0.52	0.05932
HTR1F	0.47	0.05428	PSG9	0.52	0.05933
SLC15A1	0.47	0.05433	CD44	0.52	0.05938
PAPOLG	-0.47	0.05435	CRB2	-0.52	0.05939
TBC1D19	0.47	0.05435	DTX1	0.51	0.0595
ARVCF	0.47	0.05438	ACTA2	0.51	0.05953
AZI2	0.47	0.0544	SGK	-0.51	0.05965
SLC39A4	0.47	0.05441	RHOJ	-0.51	0.05991
CASP9	-0.47	0.05453	MPO	-0.51	0.06004
C7	-0.47	0.05459	RAB2B	-0.51	0.06011
IL1RN	-0.47	0.05462	SMPD1	0.51	0.06029
WDR51A	0.47	0.05469	SPAG4	0.51	0.06034
TRIM40	0.47	0.05489	MAGI2	-0.51	0.06052
MRP63	-0.47	0.05494	TMED4	-0.51	0.06057
TMEM67	-0.47	0.05494	PDZD4	-0.51	0.06091
HIST2H2AB	0.47	0.05498	NAT9	0.51	0.06096
HUNK	0.47	0.05505	RANBP6	0.51	0.06099
ADD3	0.47	0.05512	KTI12	0.51	0.06099
HCN3	0.47	0.05514	FEZ2	-0.51	0.06113
UBE2B	-0.47	0.05516	NUDCD2	-0.51	0.06121
HSPB3	-0.47	0.05521	ATP6V1C2	0.51	0.06124
ATG4D	-0.47	0.05528	MGAT3	-0.51	0.0614
SLC22A14	-0.47	0.0553	COX7A2	-0.51	0.06141
CXCL13	0.47	0.05533	ITPR3	0.51	0.06142
WFDC1	-0.47	0.05541	NDUFAF1	-0.51	0.06146
RP9	0.47	0.05546	PTPRU	-0.51	0.0615
FBXO30	0.47	0.05548	MBIP	-0.51	0.06151
TRIM26	0.47	0.05554	ANGPTL5	-0.51	0.06163
NOTCH3	-0.47	0.0556	HRK	-0.51	0.06183
IL31RA	0.47	0.05584	GLRA1	0.51	0.06186
BNIPL	-0.47	0.05584	ACD	0.51	0.0619
ZNF670	-0.47	0.05592	PGBD5	0.51	0.06203
ACTR3B	-0.47	0.05592	PLEKHB1	0.51	0.0622
TJP3	-0.47	0.05593	ACPT	-0.51	0.06222
PTPRO	-0.47	0.05595	MED6	0.51	0.06222
COX7B	-0.47	0.05596	WDR49	0.51	0.06231
SCGB1D2	-0.47	0.05617	ADAMTSL3	-0.51	0.06234
ODF1	-0.47	0.05628	PDGFRB	0.51	0.06243
IPO8	-0.47	0.05637	RASSF1	0.51	0.06245
CNR1	0.47	0.05661	PKD2	-0.51	0.06247
B3GNT4	-0.47	0.05667	ECE1	0.51	0.06253
TINAGL1	-0.47	0.05672	REN	0.51	0.06261
GCLM	-0.47	0.05676	RAP1GDS1	0.51	0.06263
CREBL1	0.47	0.05705	TAS2R48	-0.51	0.06266
YIF1B	-0.47	0.05711	IL15RA	0.51	0.06294
PFAAP5	-0.47	0.0572	NTRK3	0.51	0.06297
TNC	-0.47	0.05724	USP7	-0.51	0.063
ATP5F1	-0.47	0.05734	CABP5	0.51	0.06301
PRM1	-0.47	0.05739	ZNF652	-0.51	0.06323
MCFD2	-0.47	0.05757	CATSPER2	0.51	0.06324
LINCR	-0.47	0.05765	PI4K2B	-0.51	0.06329
DGKQ	0.47	0.05765	DHDDS	0.51	0.06332
TOR3A	-0.47	0.05767	PMS2L3	-0.51	0.06336
ZNF540	-0.47	0.05768	SLC35F2	0.51	0.06339
PVRL2	-0.47	0.05773	TEX15	0.51	0.06344
BAI1	0.47	0.05775	PSAP	0.51	0.06345
SAR1B	-0.47	0.05779	PREB	-0.51	0.06357
H1FX	0.47	0.05784	TRMT1	0.51	0.06363
INOC1	0.47	0.05794	ANKRD32	0.51	0.06367
CALML4	-0.47	0.05797	DLEC1	0.51	0.06369
CALU	-0.47	0.05832	CHCHD1	0.51	0.06373
PDYN	-0.47	0.05855	DNMT3B	-0.51	0.06385
ZNF438	-0.47	0.0586	DOCK4	-0.51	0.06388
LCK	-0.47	0.05863	MNT	0.51	0.06394
F2RL3	-0.47	0.05863	MYL9	-0.51	0.06394
PABPC1	-0.47	0.05875	WARS	-0.51	0.06411
EEF1A1	-0.47	0.05913	SURF4	-0.51	0.06423
KIAA0141	-0.47	0.05929	TATDN1	-0.51	0.06427
CABP7	0.47	0.05929	LRRC1	-0.51	0.06428
CLSTN2	0.47	0.0594	TNNI3	-0.51	0.06435
SLC7A11	-0.47	0.05944	TCEB2	-0.51	0.06436
GNGT2	-0.47	0.05953	HOXA3	-0.51	0.06458
TPTE2	0.47	0.05954	HSD17B2	-0.51	0.06462
STIL	0.47	0.05962	GPRC5B	-0.51	0.06468
DYNLT1	0.47	0.05973	CCNA2	0.51	0.06481
H1FOO	0.47	0.05978	ARHGAP9	0.51	0.06487
TOP3B	-0.47	0.05986	LIPA	-0.51	0.06487
MYBPC3	-0.47	0.05987	IL1F10	-0.51	0.06492
CCBP2	-0.47	0.05992	RCBTB2	-0.51	0.06504
ZNF135	-0.46	0.06047	PARP2	-0.51	0.0651
MRPS22	-0.46	0.06057	PTX3	0.51	0.06547
MAEA	-0.46	0.06063	TCF2	-0.5	0.0656
CSNK1E	0.46	0.06091	KCNJ13	0.5	0.06561
GALK1	-0.46	0.06106	RAB8B	-0.5	0.06567
CSF1	0.46	0.06111	DOPEY1	-0.5	0.06572
CNKSR1	-0.46	0.06116	PIK3R5	-0.5	0.06582
WFDC8	-0.46	0.06117	CCL22	-0.5	0.06584
FOXJ1	0.46	0.06123	PHLDA3	-0.5	0.06585
ATPBD1B	-0.46	0.06128	UGT8	0.5	0.06586
IL17F	-0.46	0.0613	PDP2	0.5	0.06602
VSIG4	0.46	0.06132	PRICKLE1	0.5	0.06604
KCTD10	-0.46	0.06136	MC1R	0.5	0.06608
RIBC2	-0.46	0.06139	OXSR1	0.5	0.06608
FLNC	-0.46	0.06141	EFNB3	0.5	0.06611
UBL5	-0.46	0.06148	RASSF8	-0.5	0.06612
RIG	0.46	0.06153	DUSP3	-0.5	0.06629
GTF2F1	0.46	0.06155	SDC4	0.5	0.06634
BACH2	0.46	0.06177	SCGB3A1	0.5	0.06643
IFIT1	0.46	0.06177	CLCN4	0.5	0.06645
GPR22	0.46	0.06193	PPAP2C	0.5	0.06649
PSMD5	0.46	0.06194	DNASE2B	-0.5	0.06662
PLEKHB1	-0.46	0.06197	SLC9A3R2	0.5	0.06663
FLOT2	-0.46	0.06202	POLR2I	0.5	0.06676
SCNN1D	-0.46	0.06214	FLJ35801	-0.5	0.06703
CKAP4	-0.46	0.0622	MGST1	0.5	0.06721
COX5B	0.46	0.06247	AMY2B	0.5	0.06726
AKR1B10	-0.46	0.06257	POU4F3	0.5	0.0673
CYP7A1	-0.46	0.06259	LLGL1	0.5	0.0673
CYP11B2	-0.46	0.06262	ADCK1	0.5	0.0674
APEG1	-0.46	0.06266	ETNK1	-0.5	0.06745
LNPEP	-0.46	0.06271	PMS2	-0.5	0.06748
HIST1H3D	-0.46	0.06272	PPFIBP1	-0.5	0.06749
FGF9	0.46	0.06279	CTSW	-0.5	0.06753
JMJD2C	-0.46	0.06282	SFRP4	-0.5	0.06755
RIC3	-0.46	0.06287	LOC92017	-0.5	0.06769
MYO7A	0.46	0.06292	RAB21	-0.5	0.06779
GPR32	0.46	0.06318	GPBP1L1	-0.5	0.06792
EEF1E1	-0.46	0.06325	HCFC1	-0.5	0.06793
PVRL4	-0.46	0.06334	GOSR1	0.5	0.06793
STIM1	0.46	0.06335	HCLS1	0.5	0.06834
FIGN	0.46	0.06343	KRTHA5	-0.5	0.06841
TRAF2	-0.46	0.06349	CSNK2A1	-0.5	0.06843
TIPRL	-0.46	0.06352	TMEM61	0.5	0.06853
WDR23	-0.46	0.06363	IER2	0.5	0.06857
HPRT1	0.46	0.06364	RHOT2	-0.5	0.0686
SLC16A8	0.46	0.06384	WNT5B	0.5	0.06876
NPAS3	-0.46	0.06386	LILRA3	0.5	0.06879
NCOR1	0.46	0.06392	IFNG	-0.5	0.06883
SMS	-0.46	0.06394	NFIA	-0.5	0.06895
BTD	-0.46	0.0642	STAMBP	-0.5	0.06903
BTBD12	-0.46	0.06424	EVI1	0.5	0.06917
EPHA4	0.46	0.06443	SERTAD3	-0.5	0.0692
ZNF165	0.46	0.06461	PI15	0.5	0.06923
CYP4B1	-0.46	0.06468	CYB5R3	0.5	0.06924
PCTP	-0.46	0.06478	NDRG2	-0.5	0.06931
KCNA5	0.46	0.06491	HHIP	0.5	0.06936
ZMYND11	0.46	0.06508	RPUSD3	0.5	0.0695
RCN2	-0.46	0.06513	RFFL	-0.5	0.06953
KCNS1	0.46	0.06562	ACOT7	-0.5	0.06955
VPS25	-0.46	0.06584	CTSK	0.5	0.06969
LRRC8C	0.46	0.06589	TKTL2	-0.5	0.06972
MARK3	0.46	0.06594	SPINK4	0.5	0.06972
WASPIP	-0.46	0.06601	SIX4	0.5	0.06978
PNMA2	-0.46	0.06613	FAM101A	0.5	0.06984
KCTD3	-0.46	0.06614	NADSYN1	-0.5	0.06989
ARCN1	-0.46	0.06625	JTB	0.5	0.07005
MAST1	-0.46	0.06627	DHPS	-0.5	0.0701
FZD7	-0.46	0.06633	FLJ20160	0.5	0.07024
TTC18	0.46	0.06645	PLCB1	-0.5	0.07042
FCGRT	-0.45	0.06655	COMMD3	-0.5	0.07051
PCDHA13	0.45	0.06674	MGC3731	-0.5	0.07062
HSPE1	-0.45	0.06681	ENOSF1	-0.5	0.07066
CWF19L2	0.45	0.067	PPP6C	-0.5	0.07078
SLC29A3	-0.45	0.06709	HYOU1	0.5	0.07078
ESX1	0.45	0.06711	RRM1	-0.5	0.07081
RPS23	-0.45	0.06722	CH25H	0.5	0.07081
THEG	-0.45	0.06722	B4GALT2	0.5	0.07103
WDR76	0.45	0.06732	HIC1	0.5	0.07105
PSMA3	-0.45	0.06761	GPR161	-0.5	0.07114
PCTK2	-0.45	0.06779	CYP2C8	-0.5	0.07134
MTERF	-0.45	0.06782	ACSM1	-0.5	0.07137
KCNAB3	0.45	0.06801	SLC12A6	-0.5	0.07146
RASGRP2	-0.45	0.06805	CSDE1	-0.5	0.07182
FAM13C1	-0.45	0.0681	CBX4	-0.5	0.07184
RPL31	0.45	0.06827	NCKIPSD	-0.5	0.07186
WFIKKN2	0.45	0.06828	CYB561D2	-0.5	0.07188
ZNF703	0.45	0.06829	KIAA0241	-0.5	0.07189
SYNCRIP	0.45	0.06829	LRMP	-0.49	0.07194
PCDHB4	0.45	0.0683	PQLC3	-0.49	0.0723
GATAD1	0.45	0.06841	NR2E1	-0.49	0.07235
CPSF1	-0.45	0.06841	IL4R	0.49	0.07235
PGR	-0.45	0.06843	PDXP	0.49	0.07236
IDS	-0.45	0.06857	ATP1B2	0.49	0.07276
IFNA16	-0.45	0.06863	CCR8	-0.49	0.07286
UNC50	-0.45	0.06878	U2AF2	0.49	0.07293
HTR3D	0.45	0.06879	COG2	0.49	0.07301
RELB	0.45	0.06889	GLRX	-0.49	0.07307
F8	-0.45	0.06892	IFIT1	0.49	0.07316
ASPA	-0.45	0.06902	ADH1C	0.49	0.07331
LCN6	-0.45	0.06905	FILIP1	0.49	0.07347
NR1H2	-0.45	0.0691	EN2	-0.49	0.07359
PDK4	-0.45	0.06964	KATNB1	-0.49	0.07382
ATP5G1	-0.45	0.06967	FNDC8	0.49	0.07388
CHMP5	0.45	0.06973	MYCT1	-0.49	0.07391
UQCRB	-0.45	0.06981	ALDH5A1	0.49	0.0742
H3F3A	0.45	0.06994	YBX1	0.49	0.07428
SLC2A9	0.45	0.07004	ZWINT	0.49	0.07429
NHS	0.45	0.07019	SH2D4A	0.49	0.07444
FAM19A2	-0.45	0.07024	TMEM128	0.49	0.07445
FAIM	-0.45	0.07038	GNB5	0.49	0.07454
GPLD1	-0.45	0.07039	PXT1	0.49	0.0746
VPS37A	0.45	0.07063	PCM1	0.49	0.07481
BTN2A2	-0.45	0.07073	DMWD	0.49	0.07488
VEGFC	0.45	0.07086	ZNF556	-0.49	0.07501
ADAMTS15	-0.45	0.071	DNASE1L1	0.49	0.07502
GSTM3	-0.45	0.07107	GNRH2	0.49	0.07505
HADHA	-0.45	0.07113	MMP26	-0.49	0.07516
NDUFA3	-0.45	0.07131	GPR172A	0.49	0.0752
FLJ43826	0.45	0.07138	PSG2	-0.49	0.07533
TCP11	0.45	0.07155	DNAJC18	-0.49	0.07535
SNRPA1	-0.45	0.07157	EPHA3	0.49	0.07536
ZNF667	-0.45	0.07172	TMEM101	-0.49	0.07538
CCDC23	-0.45	0.07201	SNRPA1	0.49	0.07548
NR2E1	0.45	0.07203	DAZAP1	0.49	0.0755
CHRNA9	0.45	0.07249	DNAJC3	-0.49	0.0755
CBX7	-0.45	0.07261	LIN9	0.49	0.07561
SERTAD2	-0.45	0.07267	PPWD1	-0.49	0.07566
LPPR2	-0.45	0.07291	HECTD2	-0.49	0.07575
ORC5L	0.45	0.07298	METTL7A	-0.49	0.07577
AQP12A	0.45	0.07327	CCDC60	0.49	0.07581
SCARB1	0.45	0.07327	KLHDC8B	0.49	0.0761
OTX1	-0.44	0.0735	ADD3	0.49	0.07613
DUSP23	0.44	0.07373	KIAA2013	0.49	0.0762
ARIH1	-0.44	0.0738	FOXD3	-0.49	0.07628
PREI3	-0.44	0.07403	MS4A2	0.49	0.07628
FAM59A	-0.44	0.07413	SFRS6	-0.49	0.07628
MASP1	0.44	0.0742	DIRAS3	-0.49	0.07642
PARP3	-0.44	0.07421	PLOD2	-0.49	0.07644
KLK1	0.44	0.07424	ELN	-0.49	0.07646
PBOV1	-0.44	0.07427	BMP15	-0.49	0.07663
MRPL47	0.44	0.07442	LRDD	0.49	0.07685
PPARBP	-0.44	0.07465	ANTXR1	-0.49	0.07689
COL5A3	-0.44	0.07478	LDOC1	-0.49	0.0769
SRP72	-0.44	0.0748	PHYH	0.49	0.07693
SCMH1	0.44	0.07497	MTPN	-0.49	0.07695
EREG	0.44	0.07503	SRCRB4D	0.49	0.07696
MS4A10	0.44	0.07517	ZFYVE9	0.49	0.07698
ATP2B3	0.44	0.07522	STX18	0.49	0.07703
EXO1	-0.44	0.07531	SCFD1	-0.49	0.07707
GRK5	0.44	0.07546	HNRPDL	0.49	0.07713
CNOT10	0.44	0.07552	CAV2	-0.49	0.07715
PSMF1	0.44	0.07601	PPP1R11	-0.49	0.07719
TMEM2	-0.44	0.07618	MUC5AC	0.49	0.07721
LDHA	0.44	0.07618	MACF1	-0.49	0.07727
ZNF454	-0.44	0.07623	TRIM17	-0.49	0.07736
HPR	-0.44	0.07639	RNF113A	0.49	0.07737
PRKAG3	0.44	0.0764	AP2A2	-0.49	0.0774
CDC23	0.44	0.07641	CLDN3	0.49	0.07742
C1R	0.44	0.07653	ANGPT4	-0.49	0.07747
FNDC8	0.44	0.07682	CD244	-0.49	0.07764
AMBP	0.44	0.07688	PPP1CA	0.49	0.07773
CAD	0.44	0.07697	GRHL3	0.49	0.07783
TNR	0.44	0.07706	DGKE	0.49	0.07805
CNNM1	0.44	0.07716	POLR3D	-0.49	0.07814
SMCR7	-0.44	0.07718	HOXA7	-0.49	0.07842
TPI1	-0.44	0.07721	VPS25	0.49	0.07847
CFL2	-0.44	0.07738	DOPEY2	-0.49	0.07875
NKX2-2	0.44	0.07744	PKP2	0.48	0.07884
MS4A7	-0.44	0.07747	DZIP3	0.48	0.07906
FAM10A4	0.44	0.07755	C9	-0.48	0.07909
PAWR	-0.44	0.07757	CALCOCO1	0.48	0.07911
GIPC1	0.44	0.07761	TMEM121	-0.48	0.07931
SPTBN2	-0.44	0.07763	SPATA18	0.48	0.07954
FOLR2	0.44	0.07766	MOV10	0.48	0.07962
BTBD14A	0.44	0.07767	KIAA1191	0.48	0.07968
MKRN2	-0.44	0.07769	BARHL2	-0.48	0.07972
HTRA3	0.44	0.07774	HSPB9	-0.48	0.0798
EPSTI1	0.44	0.07776	RPL21	-0.48	0.07992
KIAA0195	0.44	0.07814	OR2C3	0.48	0.07992
TNFAIP8L1	-0.44	0.0782	FBXO2	-0.48	0.07997
CRYBB3	-0.44	0.07827	DDX56	-0.48	0.07997
DNASE1L2	-0.44	0.07833	EDNRB	-0.48	0.07999
JMJD5	0.44	0.07836	ZNF224	0.48	0.08028
GAPDHS	0.44	0.07837	DNAJC12	0.48	0.08034
FAM49A	-0.44	0.0786	FOXC2	-0.48	0.08041
HTRA4	0.44	0.07867	PTPDC1	0.48	0.08045
PCDHGA12	0.44	0.07899	ADAMTS10	-0.48	0.08046
IDE	0.44	0.07902	TNNC1	0.48	0.0806
MAP3K9	0.44	0.07917	PLA2G1B	0.48	0.08064
DAZAP1	-0.44	0.0792	OTUD6B	0.48	0.08066
RAB21	0.44	0.07922	LILRB4	-0.48	0.08079
CAP1	0.44	0.07941	MTHFD2	0.48	0.08098
TOMM70A	-0.44	0.07953	NETO2	0.48	0.08098
COPS6	-0.44	0.07968	PDE10A	0.48	0.08109
ACP2	0.44	0.07974	PTPN22	-0.48	0.08111
PITX1	0.44	0.07997	KLHL24	-0.48	0.08139
MT2A	-0.44	0.08005	SOX10	0.48	0.08144
KALRN	-0.44	0.08009	MPPE1	-0.48	0.08152
MRCL3	0.44	0.08013	ELAVL3	-0.48	0.08158
OVOL2	0.44	0.0802	PRELP	0.48	0.08163
FZD5	-0.44	0.08022	MRPS23	0.48	0.08166
EBNA1BP2	-0.44	0.08029	CLDN6	0.48	0.08167
WDR75	-0.44	0.08032	CCR7	-0.48	0.08184
SERPINB2	0.44	0.08046	ACE	-0.48	0.08184
HEXB	0.44	0.08049	TNFRSF10A	-0.48	0.08205
TSGA10	0.44	0.08055	LSM4	0.48	0.08225
CA12	0.44	0.08057	KLF16	-0.48	0.08226
CCDC55	-0.44	0.08057	FTH1	-0.48	0.0823
LRRC8D	0.44	0.08059	WWTR1	-0.48	0.08251
MORN2	-0.44	0.08064	PTDSS2	0.48	0.08252
GRPEL2	-0.44	0.08065	ATP12A	0.48	0.08257
PRKAA2	-0.44	0.08069	EMP1	-0.48	0.08258
KTN1	-0.44	0.08072	P53AIP1	0.48	0.08267
ZNF7	-0.44	0.08083	SLC16A6	0.48	0.08288
TSSK4	-0.43	0.08099	AQP8	-0.48	0.08315
TRIAP1	-0.43	0.08103	KCNN2	0.48	0.08315
SPATA2	-0.43	0.08106	VPS16	0.48	0.08319
IQCG	0.43	0.08115	SLC25A26	-0.48	0.08319
ARHGEF10	-0.43	0.08116	RAB30	-0.48	0.08323
NUDT14	-0.43	0.08123	RNPS1	-0.48	0.08338
STC2	0.43	0.08126	PGD	-0.48	0.08353
IDH3G	-0.43	0.0814	LXN	0.48	0.08357
NKX6-2	0.43	0.08144	PSMC1	0.48	0.0836
IMPDH1	-0.43	0.08156	SFXN5	0.48	0.08372
KIAA1539	0.43	0.08174	DEDD	0.48	0.08372
NPFFR2	0.43	0.0818	TXN2	-0.48	0.08376
THEM2	-0.43	0.08192	PCGF1	-0.48	0.08384
ZNF329	0.43	0.08194	OGDHL	0.48	0.08401
ASPHD2	-0.43	0.08195	FLJ25006	-0.48	0.08401
MAP3K7	-0.43	0.08199	HEPH	0.48	0.08428
DBC1	-0.43	0.08207	FLJ31568	0.48	0.08433
TAF2	0.43	0.08212	PVR	-0.48	0.08441
PCBP1	-0.43	0.08212	FKBP8	-0.48	0.08463
SENP5	0.43	0.08216	KCNE2	0.48	0.08467
KIF25	-0.43	0.08231	SNX5	-0.48	0.08484
PLXNA4B	-0.43	0.08233	GUCA1B	-0.48	0.08485
DDX27	-0.43	0.08237	TNC	0.48	0.0849
OSBPL9	-0.43	0.08239	CST8	-0.48	0.08495
HK3	-0.43	0.08244	HPSE2	-0.48	0.08509
BRUNOL5	-0.43	0.08261	CDH9	-0.48	0.0852
AKR1B1	0.43	0.08269	VIPR1	0.48	0.0853
ENDOG	-0.43	0.08271	CHCHD6	-0.48	0.08534
MLSTD1	0.43	0.08307	IL10RA	-0.48	0.08556
FBXL22	0.43	0.08309	FAM9A	-0.48	0.08557
KRT1	-0.43	0.08344	OSTF1	-0.48	0.08563
RPAP1	0.43	0.08351	TRA2A	0.48	0.08565
TBC1D16	0.43	0.08353	THY1	0.48	0.08566
ZNF569	-0.43	0.08362	EDN1	0.48	0.08589
GCDH	-0.43	0.08402	CYP1A2	-0.48	0.08592
VPS33B	-0.43	0.08405	TMPRSS6	-0.48	0.08594
KLK3	-0.43	0.08408	TMEM129	-0.48	0.08594
NAPRT1	-0.43	0.08413	CDX2	0.48	0.08599
BAG4	-0.43	0.08416	PRB4	0.48	0.08602
SH2D1B	0.43	0.08417	SQRDL	-0.48	0.08604
DNMT3L	0.43	0.08421	DAK	-0.47	0.08612
ZNF553	-0.43	0.08431	SLC5A8	0.47	0.08618
RPL15	-0.43	0.08432	T	-0.47	0.08619
KCNJ2	-0.43	0.08442	C1QTNF4	0.47	0.08629
CHUK	0.43	0.08446	USP34	0.47	0.08631
MLL2	0.43	0.08459	PGM2L1	0.47	0.08654
B3GAT3	-0.43	0.08464	SAP18	-0.47	0.08657
NARG2	-0.43	0.08465	ACMSD	-0.47	0.08663
NASP	0.43	0.08468	GCA	-0.47	0.08676
VCPIP1	0.43	0.08468	FLNB	0.47	0.0868
PRPS1	-0.43	0.08471	MCM7	-0.47	0.08685
HIST1H3B	-0.43	0.08471	TAS2R3	-0.47	0.08694
RPS6KA4	0.43	0.08473	PIM1	0.47	0.08696
MAP4K5	0.43	0.08484	DYNLL2	-0.47	0.08709
PHF1	0.43	0.08485	PDPK1	-0.47	0.08717
POLD4	-0.43	0.08489	CDX4	0.47	0.0872
SLC34A2	-0.43	0.08493	GREB1	-0.47	0.08723
KLF5	-0.43	0.08495	TXNL4B	0.47	0.08725
NOX3	-0.43	0.08504	SAE1	0.47	0.08727
GOPC	0.43	0.08506	NOTCH3	0.47	0.08728
NPTX2	-0.43	0.08509	LPL	0.47	0.0873
HIPK1	-0.43	0.0851	ELMOD2	0.47	0.08731
GRK4	-0.43	0.08529	CCT6A	-0.47	0.08735
RNF13	0.43	0.0854	ALDOB	0.47	0.08744
PLEKHA8	-0.43	0.08544	IFIH1	-0.47	0.08749
MXRA7	0.43	0.08547	MEN1	0.47	0.08752
CGN	-0.43	0.08551	LMNB1	0.47	0.08754
RETNLB	-0.43	0.08558	FBXO44	-0.47	0.08758
NXF3	0.43	0.08562	SYTL5	-0.47	0.08773
AP3S2	-0.43	0.08563	NOL5A	0.47	0.08777
CPA1	0.43	0.08565	GHSR	0.47	0.08778
LENG9	-0.43	0.08569	CRIP2	0.47	0.08784
TSSC4	-0.43	0.08576	CNNM3	-0.47	0.08807
SYT9	-0.43	0.08583	GNA13	-0.47	0.08812
ING1	-0.43	0.0859	LOXHD1	-0.47	0.08829
TAGLN	-0.43	0.08596	PAPOLG	-0.47	0.08834
FLJ43752	0.43	0.08611	BCAT1	-0.47	0.08835
DPP3	0.43	0.08626	CCDC69	-0.47	0.08845
SP8	0.43	0.08626	LDHD	-0.47	0.08846
FAM76A	0.43	0.08627	TNFRSF9	-0.47	0.0886
FOLR3	0.43	0.08627	LZTS2	-0.47	0.08862
CYC1	-0.43	0.08645	OSBPL7	-0.47	0.08871
M6PR	-0.43	0.0865	HIST1H2BD	-0.47	0.08879
DARC	0.43	0.08654	AP4S1	0.47	0.08879
UNG	-0.43	0.08666	GLB1	0.47	0.08884
CLIC2	0.43	0.08666	GH2	0.47	0.08893
MOSPD3	0.43	0.08672	CRHBP	-0.47	0.08904
PDE10A	-0.43	0.08675	XRCC6	0.47	0.08925
TMEM119	-0.43	0.08683	TAPBPL	0.47	0.08926
CORT	0.43	0.08685	STAT6	-0.47	0.08926
NIP7	-0.43	0.08695	PSMB5	0.47	0.08933
DUSP18	-0.43	0.08696	JAZF1	0.47	0.08936
HTATIP	0.43	0.08696	ATM	-0.47	0.08949
SALL1	0.43	0.087	CRSP9	-0.47	0.08954
ALDH7A1	-0.43	0.08714	ANKRA2	-0.47	0.08955
TIGD2	0.43	0.0872	QRSL1	-0.47	0.08969
SCRN1	-0.43	0.08724	HPS6	0.47	0.0897
TSPYL5	-0.43	0.0873	KLHDC2	-0.47	0.08981
BST1	0.43	0.08738	PNMA2	0.47	0.0899
PPIL5	-0.43	0.08741	TCEAL3	0.47	0.0899
ABCB9	-0.43	0.08744	FAM48A	-0.47	0.08991
OTUD6A	-0.43	0.08746	ZNF530	-0.47	0.09005
APBA2	0.43	0.08754	SLC20A2	0.47	0.09024
ZBTB7B	0.43	0.08763	LGALS14	0.47	0.09025
RNH1	0.43	0.08766	ARPP-21	-0.47	0.0903
APEH	-0.43	0.08789	TOP2A	-0.47	0.09039
MAGED1	-0.43	0.08792	TSPAN18	-0.47	0.09051
DOCK4	-0.43	0.08792	LSR	-0.47	0.09056
TTC4	0.43	0.08811	CETP	0.47	0.0906
ADAM30	0.43	0.08818	ATG16L1	-0.47	0.0906
PCNXL2	0.43	0.08819	PHIP	0.47	0.0906
OR2B6	-0.43	0.08826	PIGS	-0.47	0.09077
PRSS27	0.43	0.0883	TRHDE	-0.47	0.09084
ZNF14	-0.43	0.08836	SALL4	-0.47	0.09086
PFN2	-0.43	0.08842	WFDC9	0.47	0.09086
PDXK	0.43	0.0886	MSRB3	-0.47	0.09089
GAP43	-0.43	0.08863	EIF4E	-0.47	0.09089
ZNF175	0.43	0.08881	TRAFD1	-0.47	0.09103
SH3GL2	0.43	0.08891	MAPKAP1	-0.47	0.09104
TRIM59	-0.43	0.08895	PLAC1	0.47	0.09109
CCDC28A	-0.43	0.08901	PHF5A	-0.47	0.0911
RAET1L	-0.43	0.08902	GPRC5D	0.47	0.09116
TNNC2	0.42	0.08916	DDX19B	0.47	0.09117
SLC39A5	-0.42	0.08923	ARRB2	0.47	0.09122
TRIM31	0.42	0.08942	FOXJ1	0.47	0.09124
LGTN	-0.42	0.08944	LPAL2	0.47	0.09124
SCNN1B	-0.42	0.08944	PCDH17	-0.47	0.09126
PPP1R2	0.42	0.08945	DNAJC5G	-0.47	0.09141
PTK2	0.42	0.08952	GPR171	-0.47	0.09146
ADC	-0.42	0.08954	MFN1	0.47	0.09149
TRIP4	-0.42	0.08956	LMNA	0.47	0.09174
DNAJB8	-0.42	0.08971	FOXP2	-0.47	0.09182
PRPS1L1	-0.42	0.08988	COPS6	0.47	0.09198
DMBT1	0.42	0.08989	ABHD10	0.47	0.09199
GDF11	0.42	0.0899	TM4SF20	0.47	0.09214
ZMYM5	0.42	0.08998	SOX7	0.47	0.09215
TMEM127	0.42	0.09002	ADAM30	-0.47	0.09215
LCE3E	0.42	0.0901	TFPI	0.47	0.09225
HIVEP3	-0.42	0.09016	SLC2A1	0.47	0.09239
HIST1H4H	-0.42	0.0902	FOXJ2	-0.47	0.09254
SLC12A3	0.42	0.09022	MTRF1	-0.47	0.0928
HIST1H2BJ	-0.42	0.09042	ZNF43	-0.47	0.09285
CNGA1	-0.42	0.09051	SRPRB	0.47	0.09286
ADARB1	0.42	0.09065	PIAS3	0.47	0.09294
KIAA0319L	-0.42	0.09067	TLCD1	-0.47	0.09306
RGS4	0.42	0.09074	HNMT	0.47	0.09318
EXT1	0.42	0.09092	DLGAP1	0.47	0.09323
LIN7A	0.42	0.09095	NOL1	0.47	0.09336
CMTM2	-0.42	0.09096	MTCP1	-0.47	0.09342
ADRB1	0.42	0.09103	TNFRSF13B	-0.47	0.09347
FEN1	-0.42	0.09113	PKIA	-0.47	0.09348
PIGY	0.42	0.09117	TOP1	-0.47	0.09349
FGF19	0.42	0.0913	PKN3	-0.47	0.09352
PEG10	0.42	0.09149	RAD1	-0.47	0.09374
ASB2	-0.42	0.09162	MRPL39	0.47	0.09377
WDR54	-0.42	0.09169	FURIN	-0.46	0.0939
S100P	-0.42	0.09179	CEP68	-0.46	0.09399
LYPD4	0.42	0.09184	CAP2	-0.46	0.094
DPYS	0.42	0.09195	IL1RAPL1	0.46	0.09407
DDO	0.42	0.09196	MDP-1	-0.46	0.09415
SCNM1	-0.42	0.09199	NYX	-0.46	0.09419
LSS	-0.42	0.09206	FNDC5	0.46	0.09428
SLC25A5	-0.42	0.09208	TPK1	-0.46	0.09439
SCYL1BP1	0.42	0.09213	FEV	-0.46	0.09451
MRPS2	-0.42	0.09214	CPNE4	0.46	0.0946
DNAH10	0.42	0.09216	GAB3	-0.46	0.09472
CSDE1	-0.42	0.09224	CCDC42	-0.46	0.09475
CASP8	-0.42	0.09224	RGS17	-0.46	0.09488
STK38	-0.42	0.09231	GIMAP5	-0.46	0.09498
LGI3	0.42	0.09236	NDEL1	-0.46	0.09503
HPCAL1	0.42	0.09247	EEF2K	-0.46	0.09512
RAMP3	0.42	0.09251	RS1	-0.46	0.09532
PCNP	0.42	0.09253	KRTAP19-1	0.46	0.09536
RPL36	-0.42	0.09265	HINT3	-0.46	0.09538
BMP2K	-0.42	0.09272	THOC1	0.46	0.09575
VBP1	-0.42	0.09276	AQP6	0.46	0.09575
EDA	-0.42	0.09287	SUOX	0.46	0.0958
ECHDC3	-0.42	0.09302	KCNS3	0.46	0.09596
RARG	0.42	0.09309	PBX4	-0.46	0.09606
FGF11	-0.42	0.09312	ZMYM5	-0.46	0.0962
HOXB6	0.42	0.09315	PTPRK	0.46	0.09621
APOA4	-0.42	0.09324	MTL5	0.46	0.09625
PTGDR	-0.42	0.09325	ARHGAP21	-0.46	0.09629
ABCA11	0.42	0.09331	PIGA	-0.46	0.09668
POLR3H	0.42	0.09342	KLK11	-0.46	0.09675
PNLDC1	-0.42	0.09346	DUSP5	0.46	0.09688
MT1A	0.42	0.09364	GPR83	-0.46	0.09688
CCDC5	-0.42	0.09371	COG5	-0.46	0.0969
EBI3	-0.42	0.09375	ZNF703	0.46	0.09699
SPTA1	-0.42	0.09385	SLC22A14	-0.46	0.09714
ERAL1	0.42	0.09389	CATSPER1	0.46	0.09717
UROD	-0.42	0.09391	VCAM1	-0.46	0.09724
DNTTIP1	0.42	0.09391	ALG12	0.46	0.09728
DVL3	-0.42	0.0942	NETO1	-0.46	0.09735
SSTR4	-0.42	0.09422	RPS18	-0.46	0.09736
USP15	-0.42	0.09433	IFIT3	0.46	0.09743
SACS	0.42	0.09454	CSNK2B	-0.46	0.09752
ADAMTS9	-0.42	0.09458	ENTPD8	0.46	0.09752
ADORA2A	0.42	0.09461	RALGPS2	-0.46	0.09757
LRFN3	-0.42	0.0947	ATXN1	-0.46	0.09781
TRAF5	-0.42	0.09474	PRKCH	0.46	0.09784
IGF2R	0.42	0.09476	TCF12	-0.46	0.09784
HIST1H4J	-0.42	0.09484	GNG5	-0.46	0.09789
CABC1	-0.42	0.09508	EIF2B5	0.46	0.09805
STK10	0.42	0.09515	TBX4	-0.46	0.09817
TMEM17	-0.42	0.09519	SH3GL2	0.46	0.09822
OTX2	0.42	0.09531	CSK	0.46	0.09822
ZNF287	0.42	0.09533	NCR2	0.46	0.09823
HOXB7	-0.42	0.09537	CDK10	0.46	0.09848
HEXA	-0.42	0.09538	DNAJC17	-0.46	0.0985
NDUFS3	-0.42	0.09539	ORC4L	0.46	0.09857
CRIM1	-0.42	0.09551	MOSC1	0.46	0.09859
PITX2	-0.42	0.09558	ARL8B	0.46	0.09874
CTCFL	-0.42	0.09563	FBXO17	-0.46	0.09876
HOXB4	0.42	0.09567	RND3	0.46	0.09883
VARS	-0.42	0.09575	TEC	0.46	0.09884
TMBIM1	-0.42	0.09577	CHUK	0.46	0.0989
CREB1	0.42	0.09577	GABRG1	0.46	0.09891
DKK4	0.42	0.09582	SKIV2L2	-0.46	0.09915
RBM12	0.42	0.09587	PEPD	0.46	0.09918
AFM	-0.42	0.09599	TMEM45A	-0.46	0.09927
CTSO	0.42	0.096	ARPC5	-0.46	0.0994
ZMYM3	-0.42	0.09614	PAK4	0.46	0.09941
EIF2B2	0.42	0.0963	UBIAD1	-0.46	0.09956
EVI1	-0.42	0.09636	ABCA6	0.46	0.09973
QPRT	-0.42	0.09637	JUN	0.46	0.0998
KRT12	0.42	0.09659	NASP	0.46	0.09983
DERL2	-0.42	0.0966	ADCY6	0.46	0.10001
DMBX1	0.42	0.09697	ADCY8	-0.46	0.10003
TM4SF5	-0.42	0.09718	FLRT2	-0.46	0.10007
SSR2	0.42	0.09719	GUK1	-0.46	0.10016
ZNF565	0.42	0.09727	CACNA1A	-0.46	0.10022
BEX2	0.42	0.09729	HTR7	0.46	0.10024
CPSF6	-0.42	0.09734	NPDC1	-0.46	0.10035
FBXL3	0.42	0.09736	GRIK1	-0.46	0.10041
SLC4A8	-0.42	0.09742	R3HDML	-0.46	0.10042
UCHL5	0.42	0.09746	MGC40168	0.46	0.10044
HGS	-0.42	0.09746	PTGS1	-0.46	0.10045
HIST2H2BE	0.42	0.09753	AMIGO2	-0.46	0.10052
KRTAP21-1	-0.42	0.09755	NFIC	0.46	0.10057
IKBKAP	0.42	0.09759	BDKRB2	0.46	0.10068
IFNA5	0.41	0.09764	TMEM66	-0.46	0.10072
MEN1	0.41	0.09772	WDHD1	0.46	0.10077
TRIB2	-0.41	0.09779	TRIP12	-0.46	0.10077
DDX17	0.41	0.09785	PRKCE	-0.46	0.10083
ZNF592	0.41	0.0979	DLG1	-0.46	0.10087
PURB	-0.41	0.09795	PSCD2	0.46	0.10099
PLXNC1	0.41	0.09803	PLA2G2A	0.46	0.10103
CCDC64	-0.41	0.09804	TOPBP1	0.46	0.10106
SC65	-0.41	0.09806	SLC18A2	-0.46	0.10107
CD7	-0.41	0.09849	ANKMY2	-0.46	0.10108
TMEM48	-0.41	0.09858	TAC1	-0.46	0.10125
SHD	-0.41	0.09862	GNL3	0.46	0.10139
TESK1	0.41	0.09863	FOLR1	0.46	0.10141
ZCCHC9	-0.41	0.09887	PSPH	-0.46	0.10155
HAVCR2	-0.41	0.09902	MLLT4	0.46	0.10159
RETN	0.41	0.0991	ADPRHL2	0.46	0.1016
LMBR1	0.41	0.0991	ZNF239	0.46	0.10165
NDUFA1	0.41	0.09913	KCND3	0.46	0.10171
UROS	0.41	0.09916	RARA	0.46	0.1018
PLTP	-0.41	0.09917	ARX	-0.45	0.1022
KDR	-0.41	0.09922	ESX1	0.45	0.10229
CYBRD1	0.41	0.09926	BTN3A2	-0.45	0.10265
DHODH	0.41	0.0993	LTA	0.45	0.10269
RGS9BP	0.41	0.09951	KRTAP19-3	0.45	0.10269
RBMX2	-0.41	0.09953	TTLL7	-0.45	0.10272
PHF13	-0.41	0.09957	MED18	-0.45	0.10272
UBTF	-0.41	0.09962	TRAM1	0.45	0.10272
KCNC4	0.41	0.09978	DRG1	0.45	0.10275
MTM1	0.41	0.09978	YIPF3	-0.45	0.10284
TCEAL7	-0.41	0.09989	GRPEL1	0.45	0.10294
MED4	0.41	0.09995	PVRL3	-0.45	0.10304
ST7L	0.41	0.09996	SYVN1	0.45	0.10333
MATR3	0.41	0.09997	SPPL3	-0.45	0.10355
BTG1	0.41	0.10002	TPMT	0.45	0.10357
PSG2	-0.41	0.10026	ITIH3	-0.45	0.10361
HIPK4	0.41	0.1003	CD37	-0.45	0.10377
RFK	0.41	0.10032	CHPT1	0.45	0.10387
VGLL4	0.41	0.10045	CD59	-0.45	0.10394
TMCO4	0.41	0.10048	TBX20	0.45	0.104
BCL9L	-0.41	0.10087	BICD2	0.45	0.10426
YTHDC1	-0.41	0.101	NT5C1A	0.45	0.1043
ZNF177	0.41	0.101	CTBP2	0.45	0.10448
GDNF	-0.41	0.10108	GPR15	-0.45	0.1046
SNX12	0.41	0.10112	KPNA6	0.45	0.1046
OSBPL6	0.41	0.10112	PIWIL2	0.45	0.10462
TGFB1I1	0.41	0.10125	STARD8	0.45	0.10462
ADAM17	-0.41	0.10126	SNCA	-0.45	0.10489
VIPR2	0.41	0.10142	GLG1	0.45	0.10495
IL11RA	-0.41	0.10164	FLJ45717	0.45	0.105
TRAM2	-0.41	0.10175	FBXW7	-0.45	0.10514
CENPC1	0.41	0.10184	FEM1B	-0.45	0.10518
TUBB4	-0.41	0.1022	RORB	0.45	0.10524
MAPK14	0.41	0.10245	NKX6-1	-0.45	0.10529
CD48	-0.41	0.10279	ATF6	0.45	0.10541
NAB1	0.41	0.10292	TNFSF13	-0.45	0.1056
METTL4	-0.41	0.10293	TLX2	0.45	0.10564
SP4	0.41	0.1031	GBP7	0.45	0.10564
ECM1	-0.41	0.10312	ATAD3A	0.45	0.10573
PIM2	-0.41	0.10315	UBE2E2	0.45	0.10582
CSPG5	-0.41	0.10336	EMR3	-0.45	0.10596
HUS1B	-0.41	0.10341	TFE3	-0.45	0.10619
CTTNBP2NL	-0.41	0.1038	DIAPH2	-0.45	0.10627
HSPH1	-0.41	0.10399	DPY19L3	-0.45	0.10627
BCL2L13	-0.41	0.10401	RIMS4	0.45	0.10627
UMOD	0.41	0.10422	PLK2	-0.45	0.10629
ZBED2	-0.41	0.10427	ZNF165	0.45	0.10653
BAZ1A	-0.41	0.10428	BAI1	0.45	0.10658
HLA-DOA	-0.41	0.10435	MMAB	-0.45	0.10663
EPHX2	-0.41	0.1047	CXCR4	0.45	0.10668
MAMDC2	-0.41	0.10479	RPUSD1	-0.45	0.10678
SRGAP3	-0.41	0.10485	LOR	0.45	0.10681
ENPP7	-0.41	0.10499	ESRRG	0.45	0.10682
SHMT1	-0.41	0.10501	CYP27B1	-0.45	0.10694
FUCA1	-0.41	0.10506	ZNF689	-0.45	0.10711
COMMD5	-0.41	0.10506	FAM109A	-0.45	0.10717
ACO1	-0.41	0.10507	NHLRC2	0.45	0.10731
RIOK1	-0.41	0.10514	GPR109B	-0.45	0.10734
CAMK1	0.41	0.10521	RAG1	0.45	0.10745
RAPGEF1	0.41	0.10541	HS3ST2	0.45	0.10754
NDUFB6	-0.41	0.10546	CSPG4	-0.45	0.10758
ACOT4	0.41	0.10547	ORMDL3	0.45	0.10758
GPR35	-0.41	0.10547	RASGRP3	0.45	0.1077
TRIM4	-0.41	0.10559	RUFY1	0.45	0.10773
SNX24	0.41	0.10561	JUB	0.45	0.10784
SH3TC1	-0.41	0.10563	MMP3	-0.45	0.10801
CEP350	-0.41	0.1057	RFXDC1	0.45	0.10813
SHMT2	-0.41	0.10587	VENTX	-0.45	0.10819
THBS4	-0.41	0.1059	GPR153	-0.45	0.10836
FLJ45684	0.41	0.10607	HIPK2	-0.45	0.10847
SLC32A1	0.41	0.10612	COTL1	-0.45	0.10862
ZNF77	-0.41	0.10617	AGL	-0.45	0.10862
ADD2	-0.41	0.10617	FKBP9	-0.45	0.10878
NBL1	0.41	0.10618	CNKSR1	-0.45	0.10878
PSKH1	-0.41	0.10625	LASS5	0.45	0.10883
E4F1	-0.41	0.10628	ACCN3	0.45	0.10887
ZNF331	-0.41	0.10652	CRISPLD2	0.45	0.1091
DUSP15	-0.41	0.10653	UVRAG	-0.45	0.10917
MCTS1	0.41	0.10662	GPC1	0.45	0.10917
FOXJ2	-0.41	0.10679	TNFAIP3	-0.45	0.10929
IER2	-0.4	0.10685	SUV420H2	-0.45	0.10938
TMEM98	0.4	0.107	NR2C2	-0.45	0.1096
ECM2	-0.4	0.107	CTAG2	0.45	0.10964
DEDD	0.4	0.10705	CAMK4	0.45	0.10965
TP73L	-0.4	0.10718	CCDC54	-0.45	0.10969
GUCY2C	0.4	0.1072	DGCR14	-0.45	0.10969
CNOT4	0.4	0.10727	CTNND2	-0.45	0.10996
ZNF80	0.4	0.10734	SYNGR3	-0.45	0.11005
DEGS1	0.4	0.10736	IFNAR2	-0.45	0.11006
TCF20	0.4	0.1076	PPP4R2	-0.45	0.11016
RNF141	-0.4	0.10794	ISOC2	0.45	0.11042
GPR126	-0.4	0.1081	TEP1	-0.45	0.1105
CLDN5	-0.4	0.10818	IL22	-0.45	0.1105
ADORA2B	-0.4	0.10821	DENND4C	0.45	0.11057
PTDSS1	-0.4	0.10831	CACNG7	0.45	0.11071
MTAP	0.4	0.10833	ATP8A1	-0.44	0.1109
TBX2	0.4	0.10835	MS4A10	0.44	0.11092
PKHD1	-0.4	0.10839	PNPLA2	-0.44	0.11096
TLR7	0.4	0.10842	CLCNKA	0.44	0.11128
MYF6	-0.4	0.10852	FLJ10374	-0.44	0.11143
PAIP1	-0.4	0.10855	PSPN	-0.44	0.11146
CXCR3	-0.4	0.10857	PAQR6	-0.44	0.11149
LRRC7	0.4	0.1089	SLC16A9	0.44	0.1115
RPL36AL	0.4	0.10908	SNRPF	-0.44	0.11155
CDC37	-0.4	0.10922	EPS15	-0.44	0.11157
FAM55A	-0.4	0.10934	SAMD3	0.44	0.11166
LHB	0.4	0.10947	MOCS1	0.44	0.11169
STARD3NL	-0.4	0.10962	PPRC1	0.44	0.11185
NME7	-0.4	0.10972	CTH	-0.44	0.11186
CLCN2	0.4	0.10973	TMPRSS2	-0.44	0.11188
CTNS	0.4	0.10976	FZD7	0.44	0.11203
ABCA7	0.4	0.10977	ACVR2B	0.44	0.11204
MARCKS	0.4	0.10996	NDUFA12	-0.44	0.11215
HIST1H3G	0.4	0.10996	GABBR2	0.44	0.11221
FKBP5	-0.4	0.11004	CPZ	-0.44	0.11239
DDX6	0.4	0.11026	P2RY13	0.44	0.11241
NTSR1	-0.4	0.11027	PAGE4	0.44	0.11255
CMTM4	-0.4	0.11035	SEMA3E	0.44	0.11259
CDC45L	0.4	0.11051	XYLT1	-0.44	0.11267
SFRS12	0.4	0.11056	MFSD4	-0.44	0.11267
LRRC16	0.4	0.11084	TPO	-0.44	0.11269
EEF1D	-0.4	0.11085	PHACTR3	-0.44	0.11276
ALDH1A3	-0.4	0.11105	RTDR1	0.44	0.11278
ROR1	-0.4	0.11111	ITGB1BP3	0.44	0.1128
AMH	-0.4	0.11115	AAAS	0.44	0.11291
LARP5	0.4	0.11115	SDR-O	-0.44	0.11296
SDHC	0.4	0.11121	CDCA3	0.44	0.11301
PTPN3	0.4	0.11131	IFI16	-0.44	0.11307
CHGA	0.4	0.11135	STRN	0.44	0.11316
SERBP1	-0.4	0.11141	TDRD5	-0.44	0.11323
RALGDS	-0.4	0.11153	GRID2	0.44	0.11328
CD200	-0.4	0.1116	SERPIND1	0.44	0.11334
LAMA2	0.4	0.11177	CLIC2	0.44	0.11344
PSENEN	-0.4	0.1118	ACTN2	0.44	0.11356
RAPGEFL1	0.4	0.11184	STAT5A	-0.44	0.11361
RPL38	0.4	0.11195	PRPF40B	-0.44	0.11366
ENPP6	0.4	0.11205	INADL	0.44	0.11374
PDCD1	-0.4	0.11216	HOXD3	-0.44	0.1139
CIRH1A	0.4	0.11259	BST1	0.44	0.11393
CPVL	-0.4	0.11265	ZNF710	0.44	0.11408
SLC38A5	0.4	0.11278	ASH1L	0.44	0.11418
SLC16A6	-0.4	0.11283	SYNPO2L	-0.44	0.11455
GSG1	0.4	0.11319	MS4A7	0.44	0.11456
NDUFS4	-0.4	0.11325	MSH5	-0.44	0.11463
MAP2K5	-0.4	0.1133	TCN1	0.44	0.11463
KLHL25	-0.4	0.11333	APEG1	-0.44	0.11465
INHBA	0.4	0.11342	HERV-FRD	-0.44	0.11467
FAM9C	0.4	0.1135	TNRC4	0.44	0.11467
AMPD2	0.4	0.11367	SNW1	-0.44	0.11468
DC2	-0.4	0.11374	MRPS2	0.44	0.11472
ACMSD	-0.4	0.11376	MKL1	-0.44	0.11475
DOK1	-0.4	0.11377	USP26	-0.44	0.11482
STX11	0.4	0.11386	KLHL7	0.44	0.11486
CTAGE5	0.4	0.11414	ADCY5	-0.44	0.11504
PSG1	-0.4	0.11428	CTNNBIP1	-0.44	0.11506
ZNF660	0.4	0.11459	IARS	0.44	0.1151
WIF1	0.4	0.11466	GALNT12	-0.44	0.11525
AIF1	-0.4	0.11473	IL27	0.44	0.1153
SAA1	0.4	0.115	CCDC7	-0.44	0.1154
BID	0.4	0.1151	C6	0.44	0.11545
VPS16	0.4	0.1151	FAM38B	0.44	0.11553
HIST1H2AE	-0.4	0.11513	SELE	-0.44	0.11563
CABP4	-0.4	0.11516	BHLHB2	0.44	0.11575
CEP250	-0.4	0.11534	CLPP	-0.44	0.11576
NPHP1	-0.4	0.11541	FAM96A	-0.44	0.1159
SLCO2A1	0.4	0.11546	THAP2	-0.44	0.11605
MOXD1	-0.4	0.11547	OTUB1	0.44	0.11609
POLR2D	-0.4	0.11552	CHD1L	-0.44	0.11612
MRPS15	-0.4	0.11564	HDAC8	-0.44	0.11614
ATG9A	0.4	0.11571	BAG4	-0.44	0.1163
COL5A2	0.4	0.11579	PFKFB3	0.44	0.11632
TCF7	-0.4	0.11594	P4HA1	-0.44	0.11643
RQCD1	0.4	0.1164	EDARADD	-0.44	0.11659
SMYD5	0.4	0.1164	NSMAF	0.44	0.11666
BCL2L11	0.4	0.11644	FAM19A2	-0.44	0.11697
UBAP2	0.4	0.11648	ZRANB1	-0.44	0.11717
TMEM5	0.4	0.11659	KLF6	0.44	0.11731
GIF	-0.39	0.11664	LIPC	0.44	0.11732
LARS2	-0.39	0.11666	CTLA4	-0.44	0.11733
RTP3	0.39	0.11684	LRRC57	-0.44	0.11742
TRIM23	-0.39	0.11685	TSLP	0.44	0.11742
LEAP-2	-0.39	0.11689	FN3K	0.44	0.1176
SCG2	-0.39	0.11702	LRP12	0.44	0.11766
KIRREL2	-0.39	0.11727	CDKL3	-0.44	0.11769
NFIC	-0.39	0.11731	SLC25A3	0.44	0.11771
PLCG1	-0.39	0.11734	TNFRSF4	-0.44	0.11788
MAF1	-0.39	0.11739	CCND1	-0.44	0.11822
SGK	0.39	0.11763	STK40	0.44	0.11826
SLC45A1	-0.39	0.11772	HNRPLL	0.44	0.11829
MKS1	-0.39	0.11774	TMPRSS3	0.44	0.11837
IL10RA	-0.39	0.11802	SSTR3	0.44	0.11838
ITM2B	0.39	0.11811	MTSS1	0.44	0.11855
GPT	-0.39	0.11822	SH3GLB2	0.44	0.11856
KREMEN2	-0.39	0.11824	KCTD7	0.44	0.11863
OR2W1	0.39	0.11825	NRN1	0.44	0.11883
ADH6	-0.39	0.11855	PTPN1	-0.44	0.11883
CPE	-0.39	0.11861	MATN1	0.44	0.11887
IKIP	-0.39	0.11861	FAF1	0.44	0.11894
GGA3	-0.39	0.11865	CHCHD5	-0.44	0.11903
B3GALT2	0.39	0.11869	OR10H3	0.44	0.11904
FAIM3	-0.39	0.11872	RGS4	0.44	0.11929
PGAP1	-0.39	0.11883	CIZ1	-0.44	0.11929
NSMAF	-0.39	0.11884	IFITM2	0.44	0.11944
TAS2R48	0.39	0.11887	GNE	0.44	0.11976
TCF7L1	0.39	0.11907	DYNC2LI1	0.44	0.11976
ZHX1	-0.39	0.11909	STX1A	0.44	0.11993
UBE2L6	0.39	0.11916	CHRNB2	0.44	0.12
DLC1	-0.39	0.11926	SERPINA3	-0.44	0.12005
PRKCABP	-0.39	0.11946	KIAA1333	0.44	0.12006
EXOC6	0.39	0.11956	ATP6V0A1	0.44	0.12006
ABR	-0.39	0.11968	CYB5D2	-0.43	0.12029
FABP6	-0.39	0.11983	PROZ	0.43	0.12078
IVD	-0.39	0.11999	CDCA2	-0.43	0.12081
PGM2L1	0.39	0.12	RASSF5	0.43	0.12084
PSMD3	0.39	0.1201	SFTPD	0.43	0.1209
CASP8AP2	-0.39	0.12011	IL23R	-0.43	0.12093
IFT140	-0.39	0.12026	FLJ20628	-0.43	0.12103
GPX2	0.39	0.12028	TECTA	0.43	0.12129
DEPDC6	0.39	0.12057	USP20	0.43	0.1214
LILRA4	-0.39	0.12059	DDX41	0.43	0.12196
SOSTDC1	0.39	0.12072	TOR1AIP1	0.43	0.12216
CASC4	0.39	0.12097	ZNF491	-0.43	0.12224
GABRR2	0.39	0.12105	TBX2	-0.43	0.12233
SLC4A3	-0.39	0.12107	SCEL	-0.43	0.1224
EFCAB3	-0.39	0.12109	COPS7B	0.43	0.12244
SLC39A7	-0.39	0.12112	CLDN11	-0.43	0.12249
CYTL1	0.39	0.12113	GATAD1	-0.43	0.12255
KCNK5	-0.39	0.12116	MIB1	0.43	0.1227
TNFRSF1B	0.39	0.12124	PIM2	0.43	0.12287
LRRC33	-0.39	0.12125	BST2	-0.43	0.12302
KRT14	-0.39	0.12129	LOC374395	0.43	0.12309
GTF2H3	0.39	0.12141	PML	0.43	0.12312
GALNT5	-0.39	0.12142	RABGGTB	0.43	0.12319
KLHL8	-0.39	0.12143	SLC1A3	0.43	0.12334
PRPF18	0.39	0.12147	IL8RB	0.43	0.12337
LENG8	0.39	0.1215	KCNMB1	0.43	0.12347
SPIB	0.39	0.12159	HNRPA2B1	-0.43	0.12362
KIR3DL2	-0.39	0.12173	CDH18	0.43	0.12388
ZNF555	0.39	0.12173	UXT	0.43	0.12391
DPH1	0.39	0.12174	DNAJB11	0.43	0.12407
PLN	-0.39	0.12174	TBX22	-0.43	0.12419
COBLL1	-0.39	0.12175	EDG1	-0.43	0.12428
KRT19	-0.39	0.12182	MAGEB6	-0.43	0.12428
CAPN10	0.39	0.12191	ZNF619	-0.43	0.12443
PARP2	-0.39	0.12199	BCL11B	-0.43	0.12446
FN3KRP	-0.39	0.12221	UPK1A	-0.43	0.12453
ADAMTSL5	0.39	0.1223	SP110	-0.43	0.12455
DCTN4	-0.39	0.12243	GIMAP2	-0.43	0.12467
PVALB	0.39	0.12251	RAB7L1	-0.43	0.1247
TNRC6A	0.39	0.12261	TMEM14A	0.43	0.1248
SLC16A4	0.39	0.12273	ENO3	-0.43	0.12481
TBX3	-0.39	0.12273	HOM-TES-103	0.43	0.12508
KIF3C	-0.39	0.12291	TRPV6	-0.43	0.12514
EBP	0.39	0.1231	COPS5	0.43	0.12517
FCER1A	-0.39	0.12311	POU6F2	-0.43	0.12528
GAD2	-0.39	0.12315	RGS19	0.43	0.12532
IL21R	0.39	0.12322	TMEM39A	0.43	0.12541
HARS2	-0.39	0.12336	TACR1	0.43	0.12546
CRYAB	0.39	0.12338	HIST3H2A	0.43	0.12552
SYAP1	-0.39	0.12341	UNC93A	-0.43	0.12553
SOX10	0.39	0.12357	GOLGA5	-0.43	0.12561
NEFH	0.39	0.12358	HAAO	-0.43	0.12563
EPM2A	0.39	0.12392	LIMD1	0.43	0.12569
ASF1A	0.39	0.12397	MAGEE2	-0.43	0.12584
ABCC3	-0.39	0.12414	KRT17	0.43	0.12585
HK2	0.39	0.12422	BCAS3	0.43	0.12588
GPR56	0.39	0.12451	F3	0.43	0.1259
SLC6A11	0.39	0.12458	CDCP2	0.43	0.12592
TMSB10	0.39	0.12468	TLE3	0.43	0.1261
ATIC	0.39	0.12479	MGC13168	-0.43	0.1261
MRPS25	-0.39	0.12492	RNF38	-0.43	0.12622
ADIPOR1	0.39	0.12509	GFI1	-0.43	0.12627
COX6B1	0.39	0.12529	CCL3	-0.43	0.12636
CD47	-0.39	0.12531	DPYSL3	0.43	0.12641
BTN2A3	-0.39	0.12545	DYDC1	0.43	0.12641
CEACAM1	-0.39	0.12545	SLPI	0.43	0.12644
SLC2A3	0.39	0.12564	ETV5	-0.43	0.12653
LCN12	0.39	0.12568	INSIG2	-0.43	0.12657
OCIAD1	0.39	0.12569	NSUN3	-0.43	0.12658
SCN1B	-0.39	0.12579	GAS2L3	0.43	0.12662
GPAA1	-0.39	0.12591	LRRC32	-0.43	0.12663
CBARA1	0.39	0.126	GPX1	-0.43	0.12676
SPINK5L2	-0.39	0.12628	RBM5	0.43	0.12676
MC2R	-0.39	0.12639	NOXO1	-0.43	0.12678
TTLL6	0.39	0.12656	RSAD1	-0.43	0.12682
PLXNB3	-0.39	0.12657	SDF2	-0.43	0.12695
MYB	-0.39	0.12668	SLC8A2	0.43	0.12704
COMT	0.39	0.12668	ARL6	0.43	0.12711
GRIA2	-0.39	0.12688	PRC1	-0.43	0.12726
ANGPTL4	0.38	0.12705	TEKT3	0.43	0.1274
TLR3	-0.38	0.1271	FHL3	-0.43	0.12742
ZNF215	-0.38	0.12711	PALLD	-0.43	0.12782
CPSF3L	-0.38	0.12712	CABP2	-0.43	0.12789
TESC	-0.38	0.12717	TSPAN7	0.43	0.12799
NFATC4	0.38	0.1272	PABPC4	-0.43	0.12803
KDELR3	0.38	0.12722	RDH10	-0.43	0.12804
TPM2	0.38	0.1274	SCNN1G	-0.43	0.12821
CATSPER1	0.38	0.12756	AMHR2	0.43	0.12822
OR1G1	-0.38	0.12757	HIST1H2BH	0.43	0.12825
B3GALT6	0.38	0.1276	DNM3	0.43	0.12834
TACC2	0.38	0.12774	NTN1	-0.43	0.12859
PSEN2	0.38	0.12797	FLJ12949	0.43	0.12871
DISC1	0.38	0.12797	SSRP1	-0.43	0.12872
RAB11A	0.38	0.12799	RTP1	0.43	0.12878
CRYM	0.38	0.1281	OPRD1	0.43	0.12889
TRPM6	0.38	0.12815	NKG7	-0.43	0.12889
ETV3	-0.38	0.12822	NLE1	-0.43	0.12896
KIAA0853	0.38	0.12854	AKR1B10	0.43	0.12903
COL4A6	0.38	0.1286	KCNN3	0.43	0.12904
COL5A1	-0.38	0.12886	KCNK17	-0.43	0.12909
CALM3	-0.38	0.12892	MYO1A	-0.43	0.12914
LPXN	0.38	0.12904	AHSG	0.43	0.12924
THRAP3	0.38	0.12921	PCDHB7	-0.43	0.12929
ZBTB9	0.38	0.12947	RPS3	-0.43	0.1293
TUFM	-0.38	0.12948	ACVR1C	0.42	0.12986
GPR141	-0.38	0.12954	PRKAG2	-0.42	0.12992
GJB3	0.38	0.12956	MLC1	-0.42	0.13004
AKAP11	-0.38	0.12957	FOXH1	-0.42	0.13005
ODC1	-0.38	0.1296	HLA-A	0.42	0.13005
MAD2L1	0.38	0.12993	SLC28A3	0.42	0.1302
DIRC2	0.38	0.12994	CYB5R4	-0.42	0.13037
MT1B	0.38	0.12998	PRKCD	-0.42	0.13038
PDE2A	0.38	0.13004	BRPF1	0.42	0.13045
GNA15	-0.38	0.13017	KRT23	-0.42	0.13053
MAGEL2	0.38	0.1302	BBOX1	0.42	0.13067
ZNF282	0.38	0.13029	ALS2CR14	-0.42	0.13081
KLK5	0.38	0.13051	CRADD	-0.42	0.13082
TOLLIP	-0.38	0.13054	RDHE2	-0.42	0.13102
CCT6A	0.38	0.13056	IARS2	-0.42	0.13104
PFN1	0.38	0.13065	PRKACB	-0.42	0.13107
KHK	0.38	0.13065	CHST10	0.42	0.13113
ATRX	-0.38	0.1308	HIST1H2AK	-0.42	0.13116
ZNF546	0.38	0.13087	OVOL2	-0.42	0.13123
MALL	-0.38	0.13095	BRD3	-0.42	0.13132
TMEM38B	-0.38	0.13095	TFAP2B	0.42	0.13157
KIAA0323	-0.38	0.13104	TMSB4X	0.42	0.13177
P2RX7	0.38	0.13109	DNASE1L3	-0.42	0.13185
ANK3	-0.38	0.13116	OLFML3	0.42	0.13197
FNTB	-0.38	0.13133	TMEM92	0.42	0.132
NMNAT3	-0.38	0.13134	ADRB1	-0.42	0.13201
ADAM11	-0.38	0.13137	P15RS	-0.42	0.13204
FGL1	-0.38	0.13142	DSTN	-0.42	0.13214
ZNF414	-0.38	0.13149	PTPRN2	0.42	0.13216
CPSF3	-0.38	0.13159	DPM1	0.42	0.13217
IL5	-0.38	0.13163	FOXL1	-0.42	0.13218
GDAP1L1	0.38	0.13184	RAD23A	-0.42	0.13222
TBC1D1	0.38	0.13214	FOXQ1	-0.42	0.13232
CACNG3	-0.38	0.13218	AUH	-0.42	0.1325
FOXP4	-0.38	0.13245	OAS1	-0.42	0.1325
CUL4A	0.38	0.13247	MRPL47	-0.42	0.13279
DKC1	0.38	0.13255	RAB10	0.42	0.13289
ITGA6	-0.38	0.13259	KLHL26	0.42	0.1329
UTF1	0.38	0.1328	MTF1	0.42	0.13298
TERF1	0.38	0.13283	KBTBD3	-0.42	0.1332
GDA	-0.38	0.13284	SERPINA10	-0.42	0.13326
CHMP7	-0.38	0.13295	LOXL3	-0.42	0.13328
COMTD1	0.38	0.133	GYPB	0.42	0.1333
AKT1S1	-0.38	0.13302	CBX5	-0.42	0.13333
SLC22A5	-0.38	0.13308	ATF1	0.42	0.13338
XRN1	0.38	0.13313	GJB4	0.42	0.13339
PQBP1	-0.38	0.13321	AFAR3	0.42	0.13349
AP2B1	0.38	0.13332	AKAP12	-0.42	0.13354
CSF1R	0.38	0.13342	RDBP	0.42	0.13369
SLC16A13	0.38	0.13345	VPS33A	0.42	0.13374
SYP	0.38	0.13354	CLEC4D	0.42	0.13378
TGOLN2	-0.38	0.13361	S100A2	0.42	0.13389
NPHS2	-0.38	0.13368	FSTL3	-0.42	0.1339
CA6	0.38	0.1337	ZPBP2	0.42	0.13396
SMR3B	-0.38	0.1337	CCDC17	0.42	0.13417
DKK3	0.38	0.1338	RAB11FIP2	-0.42	0.13418
APBA2BP	-0.38	0.13381	SMUG1	-0.42	0.13437
NTN1	0.38	0.13388	PPP1R3C	0.42	0.1344
ZC3H10	-0.38	0.13391	CRISP1	0.42	0.13453
COMMD8	-0.38	0.13392	ATAD4	0.42	0.13455
PPM2C	-0.38	0.13392	ARID3B	0.42	0.13457
GNB3	-0.38	0.13398	ITSN2	-0.42	0.13458
SCG3	0.38	0.13418	ALDH1L1	0.42	0.1348
SIM1	0.38	0.13428	MAT2A	0.42	0.13482
WDR67	0.38	0.13443	WDR36	0.42	0.13482
TAF11	-0.38	0.13451	TGFBR2	0.42	0.13485
LOXL2	-0.38	0.13452	AMPD2	-0.42	0.13488
LMBRD1	0.38	0.13453	DYRK3	-0.42	0.13494
AQP9	0.38	0.13464	PTPN12	-0.42	0.13499
KIFC3	-0.38	0.13465	GRAMD3	0.42	0.135
CLCN1	0.38	0.13469	RHAG	0.42	0.13502
GJB6	0.38	0.13484	PINK1	-0.42	0.13525
STEAP2	-0.38	0.13489	STIM2	-0.42	0.13537
ZDHHC15	-0.38	0.1349	CIDEC	-0.42	0.13537
ACPP	0.38	0.13495	FRMPD4	0.42	0.13547
LYST	-0.38	0.13521	CD1E	-0.42	0.13552
F2RL1	-0.38	0.13533	SART3	0.42	0.13555
RFP	-0.38	0.13544	NDRG4	0.42	0.13556
CCDC76	-0.38	0.13553	DECR2	0.42	0.13561
PIK3R2	-0.38	0.13567	ACY3	-0.42	0.13561
PMM2	0.38	0.13571	GBA	0.42	0.13569
ARHGDIA	0.38	0.13585	BACH1	-0.42	0.13578
BAT2D1	0.38	0.13591	CDK5RAP1	0.42	0.13584
AASS	-0.38	0.13601	CASP1	0.42	0.13587
FAM53B	0.38	0.13601	IPO9	0.42	0.13595
GADD45G	-0.38	0.13602	EFEMP1	0.42	0.13603
PRTFDC1	0.38	0.13605	ATRNL1	0.42	0.13619
GPT2	0.38	0.13607	ELF3	-0.42	0.13629
KCNQ1DN	-0.38	0.13614	ACSS2	-0.42	0.1364
GCC2	-0.38	0.13618	LSM7	-0.42	0.13646
ZDHHC19	0.38	0.1362	RPL8	-0.42	0.13649
SMEK2	0.38	0.13624	ABCB8	0.42	0.13654
DEFA5	0.38	0.13662	KLHL1	0.42	0.13659
PKP2	0.38	0.13673	FASLG	0.42	0.13672
LYN	0.38	0.13689	CORIN	0.42	0.13689
FLJ42957	-0.38	0.13702	GALNAC4S-6ST	-0.42	0.13716
MMP7	0.38	0.13713	SLAMF7	-0.42	0.13719
CALCR	-0.38	0.1372	SLC13A5	0.42	0.1372
RASGEF1C	-0.38	0.13723	TOMM70A	-0.42	0.13731
EIF2C2	-0.38	0.13726	PRPF31	0.42	0.13735
PCDH7	0.38	0.13729	RUNDC2A	0.42	0.13749
WFDC10B	-0.38	0.13749	HFE	0.42	0.13756
SLC19A1	0.38	0.1375	ADCY4	0.42	0.13768
SKIP	0.38	0.13756	FEN1	0.42	0.13771
GLTSCR2	-0.38	0.13773	ZNF541	-0.42	0.13792
CAB39	0.38	0.13779	OIT3	0.42	0.13801
ZCCHC10	0.38	0.13781	KCNA4	0.42	0.13805
BDH2	0.38	0.13784	CCNB1	0.42	0.13806
MED19	0.38	0.13803	BACH2	-0.42	0.13807
GPR143	-0.37	0.1381	FOXA3	0.42	0.13807
PYGL	-0.37	0.13825	SCARF2	-0.42	0.13811
ASAM	-0.37	0.1383	GFER	-0.42	0.13811
PTCH2	-0.37	0.13856	WASPIP	-0.42	0.13825
TRA2A	0.37	0.13862	PCCA	-0.42	0.13826
CARHSP1	-0.37	0.13871	HBZ	0.42	0.13834
POLR2G	-0.37	0.13873	RYBP	-0.42	0.13838
ADH7	-0.37	0.1389	UTS2D	-0.42	0.13842
SOX21	0.37	0.13897	TLX3	-0.42	0.13869
OPRM1	0.37	0.13907	DDX10	0.42	0.13879
TBC1D5	-0.37	0.1391	ACAT2	0.42	0.1388
PYGO2	-0.37	0.13915	WDR52	0.42	0.1389
B3GAT1	-0.37	0.13923	NAPA	0.42	0.13893
CD40LG	0.37	0.13925	LCE2B	-0.42	0.13901
MKLN1	-0.37	0.13935	CD38	-0.42	0.13915
BCAS4	-0.37	0.13938	QTRT1	0.42	0.13917
CES7	-0.37	0.1394	ETV4	-0.42	0.13925
PRKCI	-0.37	0.13953	SFRS2IP	-0.42	0.13939
KCNAB1	0.37	0.13963	LAMB1	-0.42	0.13943
MYST3	0.37	0.13969	LARP5	-0.42	0.13944
NMNAT1	-0.37	0.13971	GABRA6	-0.42	0.13949
PRDM12	0.37	0.13979	GP5	0.42	0.13951
MDN1	0.37	0.13984	TAF12	-0.42	0.13957
ZNF200	0.37	0.13987	ZNF326	0.42	0.13962
IGFBP7	-0.37	0.13988	TOR1A	0.42	0.13963
FHL2	0.37	0.14022	PTPRCAP	0.42	0.13981
KCNMB1	0.37	0.14032	SMYD4	0.42	0.13987
CDIPT	-0.37	0.14034	TTC18	-0.42	0.13988
CDH16	0.37	0.14041	AQP12A	0.42	0.1399
SBF1	0.37	0.14058	NR2F1	-0.42	0.13999
RAX	-0.37	0.14064	CECR5	0.42	0.14006
CAMK2A	-0.37	0.14076	CD72	-0.41	0.14007
KCNN3	0.37	0.14084	ACOT8	-0.41	0.14013
UPK3B	0.37	0.1409	NCBP1	-0.41	0.14022
NFKB1	-0.37	0.14114	ADAMTSL5	0.41	0.14024
ERAF	-0.37	0.1412	ZPBP	0.41	0.1403
MEIS3	0.37	0.1413	FCGR3A	-0.41	0.14032
LBR	-0.37	0.14132	STAT4	0.41	0.14057
ADAMTS17	0.37	0.14132	ZDHHC6	0.41	0.14063
CXXC1	-0.37	0.14143	MAEL	-0.41	0.14065
GUCY1A3	0.37	0.14149	HDGF	-0.41	0.14076
SLC26A4	0.37	0.14164	MYLPF	-0.41	0.14081
PSME3	-0.37	0.14165	ANGPT2	0.41	0.14102
SIGLEC7	-0.37	0.14173	PNPLA4	0.41	0.14104
GLB1	0.37	0.14184	SIM2	-0.41	0.14105
FBXO17	-0.37	0.14185	SAMD4A	0.41	0.14148
CITED1	0.37	0.14199	HRASLS3	-0.41	0.14151
STK11	-0.37	0.14202	MTRF1L	0.41	0.14174
PLAC1	0.37	0.14204	TMEM40	-0.41	0.14178
TMPRSS11B	0.37	0.14235	POU3F1	0.41	0.14188
STOML1	0.37	0.14235	CACNA1H	-0.41	0.14195
TMEM44	-0.37	0.14243	VPS4B	0.41	0.14202
FGF23	0.37	0.14268	TSGA14	-0.41	0.14202
TSC1	0.37	0.14286	SLC6A4	0.41	0.14208
PREX1	-0.37	0.14291	TUBB1	-0.41	0.1422
DPYSL5	0.37	0.14296	TXK	-0.41	0.14228
EPB49	0.37	0.14298	RPL6	0.41	0.1423
GPR175	0.37	0.14311	NCOA7	-0.41	0.14255
NANOS1	0.37	0.14343	MAP1LC3B	0.41	0.143
LOC342897	-0.37	0.14356	DYRK4	-0.41	0.14317
CLDN15	0.37	0.14358	CHD4	0.41	0.14334
FLJ36070	-0.37	0.14361	RABGEF1	-0.41	0.14339
IVNS1ABP	-0.37	0.1437	MT4	-0.41	0.14361
ANGPTL3	0.37	0.1437	SALL3	0.41	0.14361
SGOL1	0.37	0.14384	SLC7A6OS	0.41	0.14363
CDH17	-0.37	0.14402	APRT	-0.41	0.14364
ITGAE	-0.37	0.14416	TTRAP	0.41	0.14385
PRDM2	-0.37	0.14421	FZD3	-0.41	0.14405
SOAT1	0.37	0.14425	TUBA8	-0.41	0.14416
TBCA	0.37	0.14428	ECD	0.41	0.14422
ZNF426	-0.37	0.14432	NUP37	-0.41	0.14427
GIMAP4	-0.37	0.14442	PTPRN	-0.41	0.14428
CDC37L1	0.37	0.14445	SCN3B	0.41	0.14431
DNAJC17	-0.37	0.14448	DCTN5	0.41	0.14438
BLVRA	0.37	0.14462	RSL1D1	-0.41	0.14449
NT5DC3	0.37	0.14463	SPHK1	0.41	0.14453
COTL1	-0.37	0.14465	WISP2	0.41	0.14458
HTF9C	-0.37	0.14467	PRUNE	-0.41	0.1446
FGFR3	0.37	0.1447	FMNL1	0.41	0.14462
ELOVL4	-0.37	0.14483	BCL9L	-0.41	0.14465
FMO3	0.37	0.14498	RFX2	0.41	0.14473
TRIP13	0.37	0.14503	LIPG	-0.41	0.14485
FCGR3A	0.37	0.14513	HERC1	0.41	0.14486
EVX1	0.37	0.14521	SGPP2	-0.41	0.14488
NFASC	-0.37	0.14532	MPZ	-0.41	0.14498
BRAF	-0.37	0.14552	RBM18	-0.41	0.14502
SYPL1	-0.37	0.14555	JMJD4	-0.41	0.14503
RUFY1	-0.37	0.1457	ZNF441	-0.41	0.14503
OAF	-0.37	0.14583	STX6	-0.41	0.14515
LRAP	0.37	0.14593	ITGB7	0.41	0.14528
CXCL11	0.37	0.14602	TRIM4	-0.41	0.14547
VWA1	-0.37	0.14614	YWHAZ	-0.41	0.14582
RNF6	-0.37	0.14614	LRRC47	0.41	0.14593
STCH	0.37	0.1462	BCCIP	-0.41	0.14593
TACC1	0.37	0.14639	CCNG1	-0.41	0.14599
CCDC34	-0.37	0.14649	NIT1	0.41	0.14602
FURIN	-0.37	0.14649	N4BP2	-0.41	0.1461
ZNF43	0.37	0.14656	ERCC1	0.41	0.14627
EN2	0.37	0.14661	ZNF313	0.41	0.14631
ATP5J2	-0.37	0.14671	GPR157	-0.41	0.14631
HOXC11	-0.37	0.14705	ETHE1	0.41	0.14639
HDAC8	-0.37	0.1471	DGKH	0.41	0.14641
KERA	-0.37	0.14716	SEC23IP	-0.41	0.14644
DDX49	0.37	0.14716	TFAP2C	0.41	0.14645
PCSK4	-0.37	0.14719	STXBP1	0.41	0.14669
CLDN20	0.37	0.14723	GRP	-0.41	0.1467
CTF1	0.37	0.1474	SMAD4	-0.41	0.14671
SLC9A11	-0.37	0.14754	BXDC5	0.41	0.14678
RRAS2	0.37	0.14756	MAP7	0.41	0.14679
PAGE5	-0.37	0.1476	NAP1L1	-0.41	0.14681
SNX1	-0.37	0.14762	RNF167	0.41	0.14681
DUSP19	0.37	0.1477	KCNH4	-0.41	0.14687
TCF3	0.37	0.14778	ATP2A2	-0.41	0.14716
FLG	-0.37	0.14787	BIRC8	0.41	0.14723
MEA1	0.37	0.1479	CAST	-0.41	0.14723
SLC17A3	-0.37	0.14797	FIBCD1	0.41	0.14728
CSDC2	0.37	0.14812	DOK5	-0.41	0.1473
KRTAP19-5	-0.37	0.14817	SKIP	0.41	0.14739
PHACTR3	-0.37	0.14819	FARP2	-0.41	0.14739
CNOT7	-0.37	0.14819	RPS4X	-0.41	0.14748
SLC9A3R2	-0.37	0.14824	ADARB1	-0.41	0.14749
HFE	0.37	0.14831	WNK4	-0.41	0.14753
GNG5	0.37	0.14833	PHOX2A	0.41	0.14754
FAM73B	0.37	0.14846	FLJ45684	-0.41	0.14779
CLDN11	-0.37	0.14877	GBGT1	0.41	0.14796
B4GALT5	0.37	0.14882	LY6K	0.41	0.14815
CYP2S1	0.37	0.14882	VTN	-0.41	0.1483
GIT1	0.37	0.14889	CLDND1	-0.41	0.1483
EMR1	0.37	0.14898	ZNF354C	-0.41	0.1483
REEP2	0.37	0.14903	WDR40A	-0.41	0.14832
PDE4A	-0.37	0.1491	PRKAG3	0.41	0.14835
HBB	0.37	0.14925	HDDC3	-0.41	0.1484
PLAC8	-0.37	0.14938	KLF14	-0.41	0.14843
ZFYVE16	-0.37	0.14944	COL3A1	-0.41	0.14845
TMEM106C	-0.37	0.14963	FLJ33708	0.41	0.14848
FRMPD1	0.36	0.14982	COX4NB	0.41	0.14848
TBC1D14	-0.36	0.14983	COMMD1	-0.41	0.14853
STON1	0.36	0.14988	HIST1H2AG	0.41	0.14862
MFRP	-0.36	0.14988	MLXIP	0.41	0.14862
CACNA1A	0.36	0.15003	GALNTL5	-0.41	0.14873
MORG1	0.36	0.15005	TNNC2	0.41	0.14876
IL1RAPL1	0.36	0.15021	SYCP1	0.41	0.14893
CDKN3	-0.36	0.15025	ZNF227	-0.41	0.14894
RBM34	0.36	0.15028	IGSF8	0.41	0.14898
PITPNB	0.36	0.1503	RPL18	0.41	0.14903
CLEC9A	0.36	0.15033	IER3	-0.41	0.14918
VWA2	-0.36	0.15036	POLR3A	0.41	0.14934
PCDH15	-0.36	0.15038	SH2D4B	-0.41	0.14934
HNF4G	0.36	0.15059	ARL6IP5	0.41	0.14936
SMCR8	-0.36	0.1507	BRWD1	-0.41	0.14948
SCUBE2	-0.36	0.15072	TNFSF10	0.41	0.14955
UBE1C	-0.36	0.15109	ZNF572	-0.41	0.14958
PNMA3	0.36	0.15118	TCL1A	0.41	0.14962
POLR3GL	0.36	0.15124	DNAJC1	-0.41	0.14983
NUP37	-0.36	0.15125	FXYD2	-0.41	0.14984
ECGF1	0.36	0.15151	SNX6	0.41	0.14988
FBXL8	0.36	0.15152	GNAT2	-0.41	0.15008
COL4A2	-0.36	0.15156	GALNT7	-0.41	0.15023
MTUS1	-0.36	0.15174	WDR4	0.41	0.15044
DNAL4	-0.36	0.15202	VGF	-0.41	0.15051
ACSBG1	0.36	0.15206	SULT1C2	0.41	0.15057
RPL32	-0.36	0.15212	ACTR6	-0.41	0.15065
SERPINB4	0.36	0.15236	NDUFA1	0.41	0.1507
EVI5	0.36	0.15237	TEX264	0.4	0.15087
WDR78	0.36	0.1525	NPAL1	0.4	0.15098
PAQR6	-0.36	0.15252	ANAPC2	-0.4	0.15116
CNNM2	-0.36	0.1526	CD79A	-0.4	0.15118
JOSD2	0.36	0.15275	PAFAH1B1	0.4	0.15151
TIGD6	-0.36	0.15276	IRAK3	-0.4	0.15153
PARD6A	0.36	0.15282	SLC4A4	0.4	0.15154
ESAM	-0.36	0.1529	COX7C	-0.4	0.15158
MDM1	-0.36	0.15291	CDS1	0.4	0.1517
ST3GAL5	0.36	0.15291	RAB1A	-0.4	0.15171
HES6	-0.36	0.15302	NEIL1	-0.4	0.15174
WNT8B	-0.36	0.15314	MRP63	0.4	0.15205
TXN2	0.36	0.15323	GNB3	0.4	0.15208
PABPC4	-0.36	0.1533	MRE11A	-0.4	0.15223
POU6F1	0.36	0.1534	MAD2L1	-0.4	0.15231
FLJ35801	0.36	0.15348	FUT6	-0.4	0.15238
TCN2	-0.36	0.15357	MAPK14	0.4	0.15239
TSPAN32	0.36	0.15382	ENY2	0.4	0.15246
CREM	0.36	0.15389	CA1	-0.4	0.15267
AVPR1A	0.36	0.15396	ARL8A	-0.4	0.15272
TUSC3	0.36	0.154	HK1	0.4	0.15272
MAGEC1	-0.36	0.1541	HBS1L	0.4	0.15279
SPG7	0.36	0.15411	EAF1	0.4	0.15289
HLXB9	0.36	0.15412	HMGB1	0.4	0.15293
ROCK1	-0.36	0.15419	IL6	0.4	0.15318
SAP30	0.36	0.15425	SCNM1	-0.4	0.15329
ADAM23	-0.36	0.15445	NRIP1	0.4	0.15337
SAG	0.36	0.15457	KCNA10	-0.4	0.15345
C8ORFK32	-0.36	0.15457	MTCH2	0.4	0.15346
XRCC2	0.36	0.15467	PRTFDC1	-0.4	0.15359
TM4SF4	-0.36	0.15478	SEMA3G	-0.4	0.15362
ARSG	-0.36	0.15498	POLE3	-0.4	0.15363
TCTE3	-0.36	0.155	RELB	0.4	0.15376
DNAJC9	0.36	0.15517	H2AFY2	0.4	0.15385
KAL1	0.36	0.15517	VSIG2	0.4	0.15386
ZNF213	0.36	0.1554	HES4	0.4	0.1539
CHM	-0.36	0.15544	TPM1	0.4	0.15401
PPM1B	0.36	0.15551	CCHCR1	-0.4	0.15412
MSH4	0.36	0.15553	MDN1	0.4	0.15419
NME5	-0.36	0.15561	ILF2	0.4	0.15428
CSTF1	-0.36	0.15562	LRRC59	0.4	0.1543
ITGB4	-0.36	0.15563	TBC1D4	-0.4	0.15431
DCN	-0.36	0.15586	ZC3H12A	0.4	0.1544
MAN2A2	-0.36	0.15587	TNFSF9	-0.4	0.15448
WNT2B	-0.36	0.156	SUV39H1	-0.4	0.15451
TGM1	0.36	0.15602	LACTB	0.4	0.15453
ROM1	-0.36	0.15627	MYST1	-0.4	0.1548
H19	-0.36	0.15628	GPR17	-0.4	0.15481
ZNF395	-0.36	0.15635	CLEC4E	-0.4	0.15483
EHHADH	0.36	0.15639	FBN3	-0.4	0.15507
FAM98B	0.36	0.15641	GUCA1A	0.4	0.15508
LSM1	0.36	0.15644	CFTR	0.4	0.1552
HLA-A	-0.36	0.15648	PARVB	-0.4	0.1553
UCN	-0.36	0.1565	TP53I3	-0.4	0.15534
LTBP4	-0.36	0.15651	NFATC2IP	-0.4	0.15542
KRT4	-0.36	0.15668	ARF5	-0.4	0.15552
FHL1	-0.36	0.1567	RTF1	0.4	0.15554
FOXQ1	0.36	0.15671	GABRG3	0.4	0.15561
MYCBP	-0.36	0.15675	PER2	0.4	0.15587
ABTB1	-0.36	0.15677	FOSL1	0.4	0.15594
HOOK3	-0.36	0.15689	HIST1H2BF	-0.4	0.15604
ARS2	0.36	0.15707	GSTO2	-0.4	0.15605
FSHB	0.36	0.15734	NUPL2	0.4	0.15608
FAM89B	-0.36	0.1574	CST9L	0.4	0.15609
RASL10B	-0.36	0.15768	TBX6	-0.4	0.15609
BEX1	0.36	0.15779	WASF3	-0.4	0.15609
GNPTAB	0.36	0.1579	ID2	0.4	0.15627
TP53INP1	-0.36	0.15814	FTSJ1	0.4	0.15627
[truncated: 9,940 more rows]
